# Supplementary material for: Qualitatively Coherent Representation Makes Decision-Making Easier with Binary-Colored Multi-Attribute Tables: An Eye-Tracking Study
Source: Front Psychol. 2017 Aug 17;8:1388. doi: 10.3389/fpsyg.2017.01388 (PMC5562722; doi:10.3389/fpsyg.2017.01388)
Supplement: Supplementary file 1 [file DataSheet1.XLSX]

## Sheet: Response latency
The mean response latency for each type
Type	Mean	S.D.	CI-L	CI-U
Type 1	11.2351	5.37465	10.0812	12.389
Type 2	11.3617	5.18655	10.2079	12.5156
Type 3	6.93362	2.33318	5.77973	8.08751
Type 4	8.6881	3.27764	7.53422	9.84199

## Sheet: Fixation count
The number of fixations on black and white cells in each type
Type	Cells	Mean	S.D.	CI-L	CI-U
Type 1	Black	12.0471	5.0865	11.216	12.8782
Type 1	White	8.0627	3.4576	7.2316	8.8938
Type 2	Black	10.5608	3.573	9.7297	11.3919
Type 2	White	8.8882	3.292	8.0571	9.7193
Type 3	Black	8.3255	2.5839	7.4944	9.1566
Type 3	White	4.3255	1.8965	3.4944	5.1566
Type 4	Black	7.602	2.7399	6.7709	8.4331
Type 4	White	7.5412	2.1339	6.7101	8.3723

## Sheet: Fixation shift
The number of fixation shifts in the first half							The number of fixation shifts in the second half
Type	Direction	Mean	S.D.	CI-L	CI-U		Type	Direction	Mean	S.D.	CI-L	CI-U
Type 1	Vertical	3.4392	1.6452	2.9784	3.9		Type 1	Vertical	4.3118	1.8739	3.8386	4.7849
Type 1	Horizontal	6.0176	2.6225	5.5568	6.4785		Type 1	Horizontal	5.3765	2.9141	4.9033	5.8497
Type 1	Diagonal	3.9196	2.0005	3.4588	4.3804		Type 1	Diagonal	4.5	2.0088	4.0268	4.9732
Type 2	Vertical	3.0882	1.2428	2.6274	3.549		Type 2	Vertical	3.9333	1.3865	3.4601	4.4065
Type 2	Horizontal	5.9275	2.4784	5.4666	6.3883		Type 2	Horizontal	5.2196	2.5351	4.7464	5.6928
Type 2	Diagonal	3.8412	1.4015	3.3804	4.302		Type 2	Diagonal	4.2902	1.8072	3.817	4.7634
Type 3	Vertical	2.1941	0.9905	1.7333	2.6549		Type 3	Vertical	2.8757	0.9926	2.4025	3.3488
Type 3	Horizontal	3.4549	1.2023	2.9941	3.9157		Type 3	Horizontal	2.7936	1.2229	2.3205	3.2668
Type 3	Diagonal	2.5627	1.3625	2.1019	3.0236		Type 3	Diagonal	3.096	1.1372	2.6228	3.5692
Type 4	Vertical	2.4098	0.8658	1.949	2.8706		Type 4	Vertical	3.0464	1.0991	2.5732	3.5196
Type 4	Horizontal	4.8706	2.0132	4.4098	5.3314		Type 4	Horizontal	3.9354	1.6574	3.4622	4.4085
Type 4	Diagonal	2.8922	1.0348	2.4314	3.353		Type 4	Diagonal	3.2656	1.2826	2.7924	3.7388

## Sheet: Transition score
The transition score for each type
Type	Half	Mean	S.D.	CI-L	CI-U
Type 1	First half	-0.2626	0.1472	-0.3078	-0.2174
Type 1	Second half	-0.019	0.1728	-0.0642	0.0262
Type 2	First half	-0.2971	0.1639	-0.3424	-0.2519
Type 2	Second half	-0.0445	0.1625	-0.0897	0.0007
Type 3	First half	-0.186	0.1837	-0.2312	-0.1408
Type 3	Second half	0.1233	0.2201	0.0781	0.1685
Type 4	First half	-0.3043	0.186	-0.3495	-0.2591
Type 4	Second half	-0.0243	0.168	-0.0696	0.0209

## Sheet: Variation coefficient
The variation coefficient for alternatives							The variation coefficient for attributes
Type	Half	Mean	S.D.	CI-L	CI-U		Type	Half	Mean	S.D.	CI-L	CI-U
Type 1	First half	0.882	0.1242	0.8392	0.9248		Type 1	First half	1.0691	0.1782	1.0244	1.1138
Type 1	Second half	1.1176	0.1669	1.0747	1.1604		Type 1	Second half	1.0036	0.1675	0.9589	1.0483
Type 2	First half	0.8421	0.1277	0.7992	0.8849		Type 2	First half	1.0888	0.1348	1.0441	1.1335
Type 2	Second half	1.1125	0.1667	1.0696	1.1553		Type 2	Second half	0.9889	0.1704	0.9442	1.0336
Type 3	First half	1.0374	0.0917	0.9945	1.0802		Type 3	First half	1.1645	0.1739	1.1198	1.2092
Type 3	Second half	1.3077	0.1546	1.2649	1.3506		Type 3	Second half	1.0944	0.1894	1.0497	1.1391
Type 4	First half	0.9187	0.1112	0.8759	0.9616		Type 4	First half	1.1007	0.1432	1.056	1.1454
Type 4	Second half	1.238	0.1871	1.1951	1.2808		Type 4	Second half	1.0854	0.1985	1.0407	1.1302
