# Supplementary material for: Qualitatively Coherent Representation Makes Decision-Making Easier with Binary-Colored Multi-Attribute Tables: An Eye-Tracking Study
Source: Front Psychol. 2017 Aug 17;8:1388. doi: 10.3389/fpsyg.2017.01388 (PMC5562722; doi:10.3389/fpsyg.2017.01388)
Supplement: Supplementary file 2 [file DataSheet2.XLSX]

## Sheet: GazeData
Index	First_Second	Subject	Type	Table_ID	vertical_shifs	horizontal_shifts	diagonal_shifts	Transition Score	BtoB_shifts	BtoW_shifts	WtoB_shifts	WtoW_shifts	Fix_for_Black	Fix_for_White	Fix_for_ATLabel	Va	Vd	L10	L20	L30	L40	L50	L01	L02	L03	L04	L05	x11	x21	x31	x41	x51	x12	x22	x32	x42	x52	x13	x23	x33	x43	x53	x14	x24	x34	x44	x54	x15	x25
1	First	052801	Type 1	1	1	2	3	-0.333333	2	2	2	0	4	3	0	0.349927	0.728431	0	0	0	0	0	0	0	0	0	0	0	0	1	0	0	0	0	1	1	0	0	1	1	0	0	0	0	0	1	0	1	0
2	First	052801	Type 1	2	21	16	7	0.135135	8	5	6	4	17	13	15	0.722649	0.557773	1	4	3	3	4	0	0	0	0	0	1	1	0	0	0	0	2	0	1	0	1	1	1	0	1	1	2	1	1	2	4	6
3	First	052801	Type 1	3	2	2	0	0	1	0	1	2	2	3	0	1.09545	1.09545	0	0	0	0	0	0	0	0	0	0	0	0	0	0	0	0	1	0	0	0	0	1	0	0	0	1	1	1	0	0	0	0
4	First	052801	Type 1	4	0	1	2	-1	0	1	2	0	2	2	0	0.5	1.45774	0	0	0	0	0	0	0	0	0	0	0	0	1	0	0	0	0	1	0	0	0	0	1	0	0	0	0	0	0	0	0	0
5	First	052801	Type 1	5	13	14	9	-0.037037	7	6	7	3	17	11	9	0.512596	0.701674	0	2	2	3	1	0	1	0	0	0	0	2	1	0	0	1	3	2	1	0	1	5	2	2	0	0	0	1	1	0	2	2
6	First	052801	Type 1	6	5	7	6	-0.166667	3	0	0	1	5	5	9	0.547723	0.447214	2	2	1	2	1	0	0	0	0	1	0	1	0	0	0	1	0	0	0	0	0	0	1	1	0	1	0	1	0	0	1	0
7	First	052801	Type 1	7	7	15	5	-0.363636	8	3	3	3	15	7	6	0.636364	0.881396	1	4	0	0	1	0	0	0	0	0	0	1	0	0	0	1	2	0	0	0	1	4	2	1	1	1	3	0	1	1	1	2
8	First	052801	Type 1	8	0	2	1	-1	1	0	1	0	2	1	1	0.816497	1.33333	1	0	0	0	0	0	0	0	0	0	0	0	0	0	0	1	0	0	0	0	0	0	0	0	0	0	0	1	0	0	0	0
9	First	052801	Type 1	9	7	8	7	-0.0666667	2	5	4	1	9	8	6	0.802246	0.959383	1	1	1	1	2	0	0	0	0	0	0	1	0	0	0	0	0	1	0	0	1	1	0	0	0	1	4	3	0	0	0	3
10	First	052801	Type 1	10	1	2	3	-0.333333	3	1	2	0	5	2	0	0.571429	0.728431	0	0	0	0	0	0	0	0	0	0	0	1	0	1	0	1	0	1	0	0	0	0	2	0	0	1	0	0	0	0	0	0
11	First	052801	Type 1	11	3	2	2	0.2	1	2	2	1	3	4	1	1.06904	0.728431	0	1	0	0	0	0	0	0	0	0	0	0	0	0	0	0	0	0	0	0	0	0	1	0	0	1	1	1	1	0	0	1
12	First	052801	Type 1	12	9	5	9	0.285714	13	3	2	3	17	6	1	0.507039	0.78502	0	0	1	0	0	0	0	0	0	0	1	1	1	0	0	1	0	2	0	0	0	2	1	0	0	1	2	2	0	0	2	3
13	First	052801	Type 1	13	2	3	0	-0.2	2	2	1	0	4	2	0	0.62361	0.816497	0	0	0	0	0	0	0	0	0	0	0	0	0	0	0	0	1	1	0	0	0	0	1	0	0	1	1	0	0	0	1	0
14	First	052801	Type 1	14	0	12	5	-1	5	1	2	0	10	3	5	0.521718	1.30089	5	0	0	0	0	0	0	0	0	0	2	1	0	0	0	2	0	0	0	0	4	0	1	0	0	1	0	1	0	0	0	0
15	First	052801	Type 1	15	3	2	5	0.2	2	2	1	0	5	3	3	0.847791	0.637377	0	2	1	0	0	0	0	0	0	0	0	0	1	0	0	0	1	2	1	0	0	0	0	0	0	0	0	0	1	0	1	1
16	First	052801	Type 1	16	11	17	12	-0.214286	8	8	7	8	18	18	5	0.321551	0.665508	1	2	2	0	0	0	0	0	0	0	0	0	2	1	0	2	2	3	1	0	2	2	3	1	0	2	2	2	1	0	1	2
17	First	052801	Type 1	17	9	7	8	0.125	2	3	5	2	8	8	9	0.364434	0.914296	2	2	2	1	1	0	0	0	1	0	0	1	1	0	0	1	2	0	0	0	0	1	3	0	0	1	2	2	0	0	1	0
18	First	052801	Type 1	18	6	15	7	-0.428571	12	2	2	3	18	6	5	0.35843	0.971825	0	2	1	1	1	0	0	0	0	0	0	1	0	1	0	0	4	1	0	0	1	3	1	1	0	0	3	0	0	1	1	3
19	First	052801	Type 1	19	2	0	2	1	0	2	2	0	2	3	0	1.54919	1.09545	0	0	0	0	0	0	0	0	0	0	0	0	0	0	0	1	0	0	0	0	0	3	1	0	0	0	0	0	0	0	0	0
20	First	052801	Type 1	20	3	3	4	0	0	2	3	1	4	5	2	1.07726	1.01835	0	2	0	0	0	0	0	0	0	0	0	0	0	0	0	1	0	0	0	0	1	2	0	0	0	2	2	1	0	0	0	0
21	First	052801	Type 1	21	1	2	3	-0.333333	4	1	1	0	6	1	0	0.857143	0.857143	0	0	0	0	0	0	0	0	0	0	1	1	1	0	0	1	1	0	0	0	0	1	1	0	0	0	0	0	0	0	0	0
22	First	052801	Type 1	22	2	1	1	0.333333	0	1	1	1	2	2	1	0.935414	0.935414	0	0	0	0	0	0	0	0	0	1	0	0	0	0	0	0	0	0	0	0	1	0	0	0	0	0	1	0	0	0	0	1
23	First	052801	Type 1	23	6	11	11	-0.294118	4	7	8	3	15	11	3	0.445224	0.960769	1	1	1	0	0	0	0	0	0	0	1	2	2	0	0	1	2	2	1	0	0	2	4	0	0	1	6	1	0	0	0	1
24	First	052801	Type 1	24	5	7	6	-0.166667	5	5	5	1	11	6	2	0.660292	0.802246	1	0	1	0	0	0	0	0	0	0	1	1	0	0	0	2	2	1	0	0	3	2	1	1	0	0	2	0	0	0	0	0
25	First	052801	Type 1	25	3	4	3	-0.142857	4	1	1	1	6	3	2	0.647884	0.647884	0	2	0	0	0	0	0	0	0	0	1	0	1	0	0	0	1	0	0	0	0	0	0	0	0	0	1	1	1	0	0	1
26	First	052801	Type 1	26	6	12	9	-0.333333	12	4	2	3	17	7	4	0.242956	0.772802	0	1	2	1	0	0	0	0	0	0	0	3	1	1	0	1	2	2	1	0	0	2	4	0	0	1	0	2	0	0	0	1
27	First	052801	Type 1	27	6	6	1	0	4	3	3	1	8	5	1	1.30089	0.929465	1	0	0	0	0	0	0	0	0	0	0	1	0	0	0	0	2	1	0	0	1	4	2	2	0	0	0	0	0	0	0	0
28	First	052801	Type 1	28	10	5	9	0.333333	4	1	2	2	9	6	10	0.596285	0.760117	1	2	1	1	3	0	1	0	0	1	2	0	0	0	0	0	0	0	0	0	1	1	1	0	1	2	0	1	0	1	2	1
29	First	052801	Type 1	29	1	3	3	-0.5	3	2	2	0	6	2	0	0.637377	1.0155	0	0	0	0	0	0	0	0	0	0	0	0	1	0	0	0	0	2	0	0	1	1	1	0	0	0	2	0	0	0	0	0
30	First	052801	Type 1	30	2	2	3	0	3	1	1	0	5	2	1	0.728431	0.571429	0	0	1	0	0	0	0	0	0	0	0	0	0	0	0	0	1	0	0	0	1	0	1	0	0	1	1	0	1	0	0	0
31	First	052802	Type 1	1	0	6	1	-1	0	0	1	0	2	3	3	1.09545	1.26491	0	2	1	0	0	0	0	0	0	0	0	0	0	0	0	0	0	1	0	0	0	1	2	0	0	0	1	0	0	0	0	0
32	First	052802	Type 1	2	0	14	1	-1	4	3	2	0	10	3	3	0.188422	1.81382	0	3	0	0	0	0	0	0	0	0	0	2	0	0	0	0	3	0	0	0	0	2	1	0	0	0	3	0	0	0	0	2
33	First	052802	Type 1	3	4	12	5	-0.5	2	1	1	1	5	7	10	0.857969	0.971825	2	3	4	0	0	1	0	0	0	0	0	1	2	0	0	1	2	2	0	0	1	1	2	0	0	0	0	0	0	0	0	0
34	First	052802	Type 1	4	4	14	2	-0.555556	1	2	3	3	5	9	7	0.857143	1.3248	2	3	2	0	0	0	0	0	0	0	0	3	0	0	0	1	5	1	0	0	1	0	0	0	0	0	2	1	0	0	0	0
35	First	052802	Type 1	5	3	15	1	-0.666667	1	3	2	0	9	3	8	0.857969	2	2	6	0	0	0	0	0	0	0	0	0	6	0	0	0	0	3	0	0	0	0	2	0	0	0	0	1	0	0	0	0	0
36	First	052802	Type 1	6	2	2	2	0	0	1	0	0	1	2	4	0.816497	1.33333	1	0	2	1	0	0	0	0	0	0	0	0	0	0	0	1	0	0	0	0	1	0	0	0	0	0	0	0	0	0	0	1
37	First	052802	Type 1	7	6	4	4	0.2	2	0	1	2	3	5	7	1.0155	1.0155	2	1	1	1	2	0	0	0	0	0	2	2	0	0	0	1	1	0	1	0	0	1	0	0	0	0	0	0	0	0	0	0
38	First	052802	Type 1	8	1	8	4	-0.777778	0	1	0	0	2	5	7	1.06904	1.39971	4	3	0	0	0	0	0	0	0	0	2	2	0	0	0	0	2	0	0	0	0	0	0	0	0	0	0	0	0	0	0	1
39	First	052802	Type 1	9	5	15	5	-0.5	0	1	2	1	8	5	13	0.753689	1.30089	0	6	4	2	1	0	0	0	0	0	0	4	1	1	0	0	1	2	0	0	0	2	0	0	0	0	2	0	0	0	0	0
40	First	052802	Type 1	10	4	11	3	-0.466667	2	2	2	0	7	5	7	0.971825	1.25277	3	4	0	0	0	0	0	0	0	0	3	1	0	0	0	3	3	0	0	0	1	1	0	0	0	0	0	0	0	0	0	0
41	First	052802	Type 1	11	1	7	6	-0.75	0	1	1	2	3	6	6	1.23728	1.01835	0	0	5	1	0	0	0	0	0	0	0	0	0	0	0	0	0	0	0	0	1	1	2	0	0	1	1	3	0	0	0	0
42	First	052802	Type 1	12	3	8	7	-0.454545	0	1	1	2	5	5	9	0.894427	0.894427	4	2	1	0	2	0	0	0	0	0	2	1	0	0	1	1	2	1	0	0	0	2	0	0	0	0	0	0	0	0	0	0
43	First	052802	Type 1	13	2	5	2	-0.428571	4	1	0	0	7	1	2	0.847791	1.45774	0	2	0	0	0	0	0	0	0	0	0	1	0	0	0	1	3	0	0	0	0	1	0	0	0	1	1	0	0	0	0	0
44	First	052802	Type 1	14	0	3	3	-1	1	1	0	0	4	1	2	0.632456	1.26491	0	1	1	0	0	0	0	0	0	0	0	0	1	0	0	0	2	0	0	0	0	0	0	0	0	0	0	1	0	0	0	0
45	First	052802	Type 1	15	2	4	2	-0.333333	0	1	1	0	1	4	4	1.26491	1.54919	0	3	1	0	0	0	0	0	0	0	0	2	0	0	0	0	2	1	0	0	0	0	0	0	0	0	0	0	0	0	0	0
46	First	052802	Type 1	16	1	5	3	-0.666667	1	0	0	0	5	0	5	0.632456	1.54919	0	2	2	1	0	0	0	0	0	0	0	0	0	0	0	0	2	0	0	0	0	1	0	0	0	0	1	0	0	0	0	0
47	First	052802	Type 1	17	4	18	2	-0.636364	1	0	1	1	7	6	12	0.828487	1.27794	7	5	0	0	0	0	0	0	0	0	2	0	0	0	0	4	2	0	0	0	2	2	0	0	0	0	1	0	0	0	0	0
48	First	052802	Type 1	18	1	13	2	-0.857143	1	0	1	0	8	1	8	0.737028	1.73561	1	6	1	0	0	0	0	0	0	0	0	1	0	0	0	0	4	0	0	0	0	2	0	0	0	1	1	0	0	0	0	0
49	First	052802	Type 1	19	4	5	10	-0.111111	1	2	3	0	7	5	8	0.772802	0.971825	1	1	4	1	0	0	0	1	0	0	0	1	1	0	0	1	3	1	0	0	2	2	0	0	0	1	0	0	0	0	0	0
50	First	052802	Type 1	20	3	10	7	-0.538462	0	1	2	2	5	7	9	0.816497	1.45774	3	4	2	0	0	0	0	0	0	0	0	4	0	0	0	1	3	0	0	0	2	2	0	0	0	0	0	0	0	0	0	0
51	First	052802	Type 1	21	2	9	0	-0.636364	1	0	0	0	6	0	6	1.33333	2	5	1	0	0	0	0	0	0	0	0	2	0	0	0	0	4	0	0	0	0	0	0	0	0	0	0	0	0	0	0	0	0
52	First	052802	Type 1	22	1	5	6	-0.666667	0	1	2	0	4	4	5	0.935414	1.0155	0	4	0	0	0	0	1	0	0	0	0	1	1	0	0	1	3	0	0	0	0	0	2	0	0	0	0	0	0	0	0	0
53	First	052802	Type 1	23	6	13	5	-0.368421	5	2	2	0	12	4	9	0.695971	1.36072	3	6	0	0	0	0	0	0	0	0	0	1	0	0	0	1	3	0	0	0	0	3	0	0	0	4	3	0	0	0	0	1
54	First	052802	Type 1	24	6	8	6	-0.142857	3	3	1	1	8	4	9	0.677003	1.38444	1	3	2	1	2	0	0	0	0	0	0	1	0	0	0	0	3	0	0	0	0	3	0	0	1	1	2	1	0	0	0	0
55	First	052802	Type 1	25	5	10	9	-0.333333	3	3	3	1	9	8	8	0.576351	1.01204	0	4	1	2	1	0	0	0	0	0	0	1	0	0	0	1	4	1	1	0	0	2	1	0	0	1	2	0	0	0	0	1
56	First	052802	Type 1	26	1	8	2	-0.777778	0	2	2	0	5	3	4	0.847791	1.1592	1	3	0	0	0	0	0	0	0	0	1	1	0	0	0	2	1	0	0	0	2	0	1	0	0	0	0	0	0	0	0	0
57	First	052802	Type 1	27	1	2	2	-0.333333	0	1	0	0	2	1	3	0.816497	1.33333	0	2	1	0	0	0	0	0	0	0	0	0	0	0	0	0	1	0	0	0	0	0	1	0	0	0	1	0	0	0	0	0
58	First	052802	Type 1	28	2	6	7	-0.5	0	0	1	0	4	4	8	1.22474	1.22474	0	3	2	2	0	0	0	1	0	0	0	0	0	0	0	0	0	0	0	0	0	2	2	0	0	0	2	2	0	0	0	0
59	First	052802	Type 1	29	5	15	10	-0.5	0	1	0	3	5	10	16	0.894427	0.894427	4	6	4	0	1	0	1	0	0	0	1	1	1	0	0	3	3	2	0	0	1	1	0	0	0	1	1	0	0	0	0	0
60	First	052802	Type 1	30	1	3	3	-0.5	1	0	0	0	3	1	4	0.935414	1.45774	2	2	0	0	0	0	0	0	0	0	0	0	0	0	0	1	1	0	0	0	1	0	0	0	0	1	0	0	0	0	0	0
61	First	052803	Type 1	1	1	9	1	-0.8	1	2	1	2	3	6	3	1.01835	1.01835	0	1	1	1	0	0	0	0	0	0	0	0	0	1	0	0	1	2	1	0	0	0	2	2	0	0	0	0	0	0	0	0
62	First	052803	Type 1	2	3	4	2	-0.142857	0	3	2	1	4	4	2	1.40312	0.75	0	0	1	1	0	0	0	0	0	0	0	0	0	1	0	1	1	2	2	0	0	0	1	0	0	0	0	0	0	0	0	0
63	First	052803	Type 1	3	0	7	5	-1	3	0	2	1	6	4	3	0.894427	0.83666	0	1	1	1	0	0	0	0	0	0	1	0	1	0	0	1	1	2	0	0	0	1	2	1	0	0	0	0	0	0	0	0
64	First	052803	Type 1	4	0	8	1	-1	0	0	2	1	3	4	3	1.06904	1.2454	0	0	2	1	0	0	0	0	0	0	0	0	1	1	0	0	0	2	2	0	0	0	1	0	0	0	0	0	0	0	0	0
65	First	052803	Type 1	5	6	11	9	-0.294118	8	5	5	0	18	5	4	0.99716	0.353219	1	1	0	1	1	0	0	0	0	0	1	1	0	1	0	1	1	4	1	2	1	5	2	2	1	0	0	0	0	0	0	0
66	First	052803	Type 1	6	0	2	1	-1	0	0	0	0	1	1	2	1.22474	1.22474	0	0	0	2	0	0	0	0	0	0	0	0	0	0	0	0	0	0	1	0	0	0	1	0	0	0	0	0	0	0	0	0
67	First	052803	Type 1	7	2	2	1	0	1	0	0	0	3	0	3	1.33333	1.33333	0	1	1	1	0	0	0	0	0	0	0	0	1	1	0	0	0	0	0	0	0	0	1	0	0	0	0	0	0	0	0	0
68	First	052803	Type 1	8	2	10	2	-0.666667	2	0	3	1	7	4	4	0.530087	1.29844	0	0	3	1	0	0	0	0	0	0	0	0	1	2	0	0	0	2	1	0	0	0	2	1	0	0	0	2	0	0	0	0
69	First	052803	Type 1	9	1	9	2	-0.8	1	2	3	0	6	4	3	0.894427	0.83666	0	1	1	1	0	0	0	0	0	0	0	1	1	0	0	0	1	1	2	0	0	1	2	1	0	0	0	0	0	0	0	0
70	First	052803	Type 1	10	0	3	1	-1	0	0	0	0	3	0	2	0.816497	1.33333	0	0	0	2	0	0	0	0	0	0	0	0	0	1	0	0	0	0	1	0	0	0	1	0	0	0	0	0	0	0	0	0
71	First	052803	Type 1	11	0	6	1	-1	0	1	0	1	2	3	3	1.09545	1.54919	0	0	0	3	0	0	0	0	0	0	0	0	0	1	0	0	0	0	1	0	0	0	1	2	0	0	0	0	0	0	0	0
72	First	052803	Type 1	12	0	0	4	NA	1	0	0	0	2	1	2	0.816497	1.33333	0	0	1	1	0	0	0	0	0	0	0	0	0	0	0	0	0	0	0	0	0	0	1	0	0	0	0	1	0	0	0	1
73	First	052803	Type 1	13	0	5	4	-1	2	0	0	0	6	0	4	1.22474	0.816497	0	1	1	2	0	0	0	0	0	0	0	2	1	1	0	0	0	0	1	0	0	0	1	0	0	0	0	0	0	0	0	0
74	First	052803	Type 1	14	1	6	3	-0.714286	2	1	2	1	5	3	3	0.935414	1.28695	0	0	1	2	0	0	0	0	0	0	0	0	1	3	0	0	0	1	1	0	0	0	1	1	0	0	0	0	0	0	0	0
75	First	052803	Type 1	15	4	4	3	0	1	1	1	0	5	2	5	1.66599	0.968904	0	1	1	3	0	0	0	0	0	0	0	0	1	0	0	0	1	2	3	0	0	0	0	0	0	0	0	0	0	0	0	0
76	First	052803	Type 1	16	1	3	3	-0.5	2	0	1	1	4	2	2	0.971825	1.22474	0	0	1	1	0	0	0	0	0	0	0	0	0	1	0	0	0	2	1	0	0	0	1	1	0	0	0	0	0	0	0	0
77	First	052803	Type 1	17	2	7	3	-0.555556	1	0	0	0	3	3	7	0.971825	0.971825	1	2	2	2	0	0	0	0	0	0	0	0	0	1	0	0	2	1	0	0	0	1	0	1	0	0	0	0	0	0	0	0
78	First	052803	Type 1	18	3	10	3	-0.538462	2	2	2	0	6	5	6	1.01232	0.727273	0	1	1	4	0	0	0	0	0	0	0	1	0	1	0	1	1	2	2	0	0	2	0	1	0	0	0	0	0	0	0	0
79	First	052803	Type 1	19	2	3	0	-0.2	0	0	0	0	1	1	4	1.22474	1.22474	0	0	1	2	1	0	0	0	0	0	0	0	0	0	1	0	0	0	1	0	0	0	0	0	0	0	0	0	0	0	0	0
80	First	052803	Type 1	20	1	10	1	-0.818182	1	2	2	0	5	4	4	1.01835	1.23728	0	0	2	2	0	0	0	0	0	0	0	0	1	1	0	0	0	2	3	0	0	0	1	1	0	0	0	0	0	0	0	0
81	First	052803	Type 1	21	2	6	1	-0.5	3	0	1	0	6	1	3	1.06904	1.06904	0	0	2	1	0	0	0	0	0	0	0	0	1	1	0	0	1	2	1	0	0	0	1	0	0	0	0	0	0	0	0	0
82	First	052803	Type 1	22	3	16	4	-0.684211	4	5	6	1	12	8	4	0.689202	0.689202	0	1	1	2	0	0	0	0	0	0	0	2	0	1	0	0	3	3	0	0	1	1	4	2	0	2	0	1	0	0	0	0
83	First	052803	Type 1	23	1	7	0	-0.75	0	2	2	0	4	3	2	1.06904	1.39971	0	0	0	2	0	0	0	0	0	0	0	0	1	1	0	0	0	1	3	0	0	0	0	1	0	0	0	0	0	0	0	0
84	First	052803	Type 1	24	0	2	1	-1	0	1	0	0	1	2	1	1.33333	1.33333	0	0	0	1	0	0	0	0	0	0	0	0	0	0	0	0	0	1	1	0	0	0	1	0	0	0	0	0	0	0	0	0
85	First	052803	Type 1	25	1	3	0	-0.5	0	1	1	1	1	3	1	0.935414	1.45774	0	0	0	1	0	0	0	0	0	0	0	0	1	1	0	0	0	1	0	0	0	0	1	0	0	0	0	0	0	0	0	0
86	First	052803	Type 1	26	0	6	1	-1	1	1	1	0	4	2	2	0.971825	1.33333	0	0	0	2	0	0	0	0	0	0	0	0	0	2	0	0	0	1	0	0	0	0	1	2	0	0	0	0	0	0	0	0
87	First	052803	Type 1	27	2	2	1	0	1	0	0	0	3	0	3	2	1.33333	0	0	2	1	0	0	0	0	0	0	0	0	0	0	0	0	0	2	1	0	0	0	0	0	0	0	0	0	0	0	0	0
88	First	052803	Type 1	28	1	5	3	-0.666667	0	1	1	1	3	4	3	0.728431	1.2454	0	0	2	1	0	0	0	0	0	0	0	0	1	1	0	0	0	1	0	0	0	0	1	2	0	0	0	1	0	0	0	0
89	First	052803	Type 1	29	1	2	0	-0.333333	0	0	0	0	2	0	2	2	1.22474	0	0	1	1	0	0	0	0	0	0	0	0	0	0	0	0	0	0	0	0	0	0	1	1	0	0	0	0	0	0	0	0
90	First	052803	Type 1	30	1	1	0	0	0	0	0	1	0	2	1	2	1.22474	0	0	0	1	0	0	0	0	0	0	0	0	0	0	0	0	0	0	0	0	0	0	1	1	0	0	0	0	0	0	0	0
91	First	052804	Type 1	1	1	5	2	-0.666667	0	2	1	3	3	5	1	0.847791	1.0155	1	0	0	0	0	0	0	0	0	0	1	0	0	0	0	1	1	0	0	0	1	2	1	0	0	1	0	0	0	0	0	0
92	First	052804	Type 1	2	3	6	2	-0.333333	3	1	1	3	6	4	2	0.447214	1.22474	0	2	0	0	0	0	0	0	0	0	0	2	1	0	0	0	0	1	0	0	0	2	1	0	0	0	1	1	0	0	0	0
93	First	052804	Type 1	3	4	0	4	1	4	1	2	1	6	3	0	0.737028	0.955814	0	0	0	0	0	0	0	0	0	0	1	0	2	1	0	0	1	1	0	0	0	0	1	0	0	0	1	1	0	0	0	0
94	First	052804	Type 1	4	4	4	2	0	1	3	2	1	5	4	2	0.544331	0.647884	0	0	1	1	0	0	0	0	0	0	1	0	0	1	0	0	1	1	1	0	0	1	1	0	0	0	1	1	0	0	0	0
95	First	052804	Type 1	5	3	1	2	0.5	1	2	2	0	4	2	1	1.33333	1.33333	0	0	1	0	0	0	0	0	0	0	0	0	0	0	0	0	1	1	0	0	0	3	1	0	0	0	0	0	0	0	0	0
96	First	052804	Type 1	6	1	1	1	0	0	0	0	1	0	2	2	1.22474	2	0	0	1	1	0	0	0	0	0	0	0	0	0	0	0	0	0	0	0	0	0	1	0	0	0	0	1	0	0	0	0	0
97	First	052804	Type 1	7	2	4	0	-0.333333	4	1	1	0	6	1	0	0.728431	1.66599	0	0	0	0	0	0	0	0	0	0	0	0	0	0	0	0	1	0	0	0	0	2	0	0	0	0	1	0	0	0	1	2
98	First	052804	Type 1	8	3	3	3	0	1	0	1	2	3	4	3	0.571429	1.2454	0	0	1	0	0	0	0	0	0	2	0	0	0	0	0	0	1	1	0	0	0	1	1	0	0	0	0	1	0	0	0	1
99	First	052804	Type 1	9	1	1	1	0	1	1	1	0	3	1	0	0.935414	1.22474	0	0	0	0	0	0	0	0	0	0	0	1	0	0	0	0	0	1	0	0	0	0	0	0	0	0	1	1	0	0	0	0
100	First	052804	Type 1	10	5	4	2	0.111111	2	2	2	0	5	3	4	1.1592	1.1592	1	1	1	1	0	0	0	0	0	0	0	1	0	0	0	1	3	1	0	0	0	1	1	0	0	0	0	0	0	0	0	0
101	First	052804	Type 1	11	0	1	0	-1	0	0	0	1	0	2	0	1.22474	2	0	0	0	0	0	0	0	0	0	0	0	0	0	0	0	0	0	0	0	0	0	1	0	0	0	0	1	0	0	0	0	0
102	First	052804	Type 1	12	2	5	2	-0.428571	2	2	2	3	4	6	0	0.894427	1.30384	0	0	0	0	0	0	0	0	0	0	0	1	0	0	0	1	3	1	0	0	1	2	0	0	0	0	1	0	0	0	0	0
103	First	052804	Type 1	13	2	3	2	-0.2	2	1	2	0	4	2	2	0.816497	1.61589	0	1	1	0	0	0	0	0	0	0	0	1	1	0	0	0	2	0	0	0	0	0	0	0	0	0	2	0	0	0	0	0
104	First	052804	Type 1	14	1	2	1	-0.333333	0	1	2	1	2	3	0	0.632456	0.894427	0	0	0	0	0	0	0	0	0	0	0	0	0	0	0	1	0	0	0	0	0	1	0	0	0	0	1	0	0	0	1	0
105	First	052804	Type 1	15	0	1	3	-1	0	0	0	3	0	4	1	0.935414	1.45774	0	0	1	0	0	0	0	0	0	0	0	0	0	0	0	0	1	0	0	0	1	1	0	0	0	0	1	0	0	0	0	0
106	First	052804	Type 1	16	5	3	2	0.25	3	3	3	1	7	4	0	0.530087	1.09091	0	0	0	0	0	0	0	0	0	0	0	0	0	0	0	0	2	1	0	0	1	1	1	0	0	0	2	1	0	0	0	1
107	First	052804	Type 1	17	1	3	1	-0.5	0	1	1	3	1	5	0	0.971825	1.33333	0	0	0	0	0	0	0	0	0	0	0	0	0	0	0	0	2	1	0	0	0	1	1	0	0	0	0	0	0	0	0	1
108	First	052804	Type 1	18	5	10	10	-0.333333	9	6	5	0	16	7	3	0.488042	0.978019	1	0	1	1	0	0	0	0	0	0	0	0	1	0	0	0	2	4	1	0	0	4	2	0	0	0	3	0	0	0	1	2
109	First	052804	Type 1	19	1	5	0	-0.666667	0	1	2	1	3	3	1	0.816497	1.22474	0	0	1	0	0	0	0	0	0	0	0	1	1	0	0	0	1	1	0	0	0	1	1	0	0	0	0	0	0	0	0	0
110	First	052804	Type 1	20	3	1	2	0.5	0	2	2	0	3	3	1	1.22474	0.971825	1	0	0	0	0	0	0	0	0	0	0	0	0	0	0	0	0	0	0	0	0	2	1	0	0	1	1	1	0	0	0	0
111	First	052804	Type 1	21	0	4	1	-1	5	0	0	0	6	0	0	0.971825	1.33333	0	0	0	0	0	0	0	0	0	0	0	0	0	0	0	0	2	1	0	0	0	1	1	0	0	0	1	0	0	0	0	0
112	First	052804	Type 1	22	1	2	2	-0.333333	1	1	2	1	3	3	0	0.62361	1.22474	0	0	0	0	0	0	0	0	0	0	0	1	0	0	0	1	1	0	0	0	0	2	0	0	0	0	0	0	0	0	0	0
113	First	052804	Type 1	23	1	5	4	-0.666667	3	3	3	1	7	4	0	0.881396	1.09091	0	0	0	0	0	0	0	0	0	0	0	0	1	0	0	0	2	3	0	0	1	1	2	0	0	0	1	0	0	0	0	0
114	First	052804	Type 1	24	2	2	2	0	1	1	2	2	3	4	0	0.968904	1.06904	0	0	0	0	0	0	0	0	0	0	0	1	0	0	0	0	1	0	0	0	1	1	2	0	0	0	1	0	0	0	0	0
115	First	052804	Type 1	25	2	1	3	0.333333	3	0	1	2	4	3	0	0.571429	0.728431	0	0	0	0	0	0	0	0	0	0	0	1	0	0	0	1	1	0	1	0	0	0	1	0	0	0	1	0	0	0	0	0
116	First	052804	Type 1	26	1	2	2	-0.333333	3	1	1	0	5	1	0	0.62361	1.33333	0	0	0	0	0	0	0	0	0	0	0	0	0	0	0	0	0	1	0	0	0	2	0	0	0	0	1	0	0	0	0	1
117	First	052804	Type 1	27	0	2	0	-1	0	1	1	0	1	2	0	0.816497	2	0	0	0	0	0	0	0	0	0	0	0	0	0	0	0	0	1	0	0	0	0	1	0	0	0	0	1	0	0	0	0	0
118	First	052804	Type 1	28	1	0	1	1	0	1	1	0	1	2	0	1.33333	0.816497	0	0	0	0	0	0	0	0	0	0	0	0	0	0	0	0	0	1	0	0	0	0	0	0	0	1	1	0	0	0	0	0
119	First	052804	Type 1	29	1	1	2	0	2	1	1	0	4	1	0	0.894427	0.894427	0	0	0	0	0	0	0	0	0	0	0	0	0	0	0	0	0	1	0	0	1	0	1	0	0	1	1	0	0	0	0	0
120	First	052804	Type 1	30	1	2	3	-0.333333	3	1	2	0	5	2	0	0.968904	1.2454	0	0	0	0	0	0	0	0	0	0	0	0	0	0	0	0	1	0	0	0	0	3	1	0	0	0	0	1	0	0	0	0
121	First	052805	Type 1	1	4	3	2	0.142857	2	2	3	1	5	4	1	0.816497	1.01835	0	0	1	0	0	0	0	0	0	0	0	0	1	0	0	0	1	0	0	0	0	2	2	0	0	1	1	1	0	0	0	0
122	First	052805	Type 1	2	5	5	1	0	4	2	2	1	8	3	1	0.530087	1.29844	0	0	0	0	0	0	0	0	0	1	0	0	1	0	0	0	1	1	0	0	0	2	1	0	0	0	1	0	0	0	0	3
123	First	052805	Type 1	3	0	3	1	-1	1	0	0	1	2	2	1	0.935414	1.22474	0	1	0	0	0	0	0	0	0	0	0	1	1	0	0	0	0	1	0	0	0	1	0	0	0	0	0	0	0	0	0	0
124	First	052805	Type 1	4	7	8	2	-0.0666667	0	7	6	3	7	10	1	0.844276	1.31006	0	0	1	0	0	0	0	0	0	0	0	0	2	0	0	0	6	3	0	0	0	1	0	0	0	0	2	1	0	0	0	2
125	First	052805	Type 1	5	8	3	3	0.454545	3	4	5	0	9	5	1	0.857143	1.09265	0	0	0	0	0	0	0	0	1	0	0	0	0	0	0	1	1	2	0	0	0	4	2	0	0	0	2	2	0	0	0	0
126	First	052805	Type 1	6	1	5	1	-0.666667	0	2	1	2	2	5	1	0.857143	1.66599	0	1	0	0	0	0	0	0	0	0	0	2	1	0	0	0	2	0	0	0	0	2	0	0	0	0	0	0	0	0	0	0
127	First	052805	Type 1	7	0	6	1	-1	2	2	1	0	4	3	1	0.349927	1.66599	0	1	0	0	0	0	0	0	0	0	1	1	0	0	0	0	2	0	0	0	0	1	0	0	0	0	1	0	0	0	0	1
128	First	052805	Type 1	8	1	2	1	-0.333333	0	1	1	2	1	4	0	1.09545	1.54919	0	0	0	0	0	0	0	0	0	0	0	0	0	0	0	0	1	0	0	0	0	2	1	0	0	0	1	0	0	0	0	0
129	First	052805	Type 1	9	1	4	0	-0.6	0	0	0	4	0	5	1	1.26491	2	0	0	0	0	0	0	1	0	0	0	0	0	0	0	0	0	3	0	0	0	0	2	0	0	0	0	0	0	0	0	0	0
130	First	052805	Type 1	10	3	6	5	-0.333333	0	3	4	3	4	9	2	0.753689	1.30089	0	2	0	0	0	0	0	0	0	0	0	0	0	0	0	1	1	0	0	0	1	4	1	0	0	0	3	0	0	0	1	1
131	First	052805	Type 1	11	3	0	3	1	0	1	1	1	1	4	2	1.54919	1.09545	2	0	0	0	0	0	0	0	0	0	0	0	0	0	0	0	1	0	0	0	0	0	0	0	0	1	2	1	0	0	0	0
132	First	052805	Type 1	12	13	14	8	-0.037037	4	3	2	4	9	10	17	0.421053	1.26096	3	4	3	4	2	0	1	0	0	0	1	3	0	0	0	2	4	0	0	0	0	3	1	0	0	0	3	1	0	0	0	0
133	First	052805	Type 1	13	5	3	0	0.25	5	1	2	0	7	2	0	0.816497	1.33333	0	0	0	0	0	0	0	0	0	0	0	0	0	0	0	1	2	0	0	0	1	2	0	0	0	1	2	0	0	0	0	0
134	First	052805	Type 1	14	0	2	0	-1	0	0	0	2	0	3	0	0.816497	2	0	0	0	0	0	0	0	0	0	0	0	0	0	0	0	0	0	0	0	0	0	1	0	0	0	0	1	0	0	0	0	1
135	First	052805	Type 1	15	3	2	4	0.2	0	2	2	2	3	5	2	0.847791	1.1592	1	1	0	0	0	0	0	0	0	0	0	1	0	0	0	1	2	1	0	0	0	1	1	0	0	0	1	0	0	0	0	0
136	First	052805	Type 1	16	5	3	1	0.25	3	2	2	2	6	4	0	0.894427	1.30384	0	0	0	0	0	0	0	0	0	0	0	0	0	0	0	0	2	0	0	0	0	0	0	0	0	0	3	1	0	0	1	2
137	First	052805	Type 1	17	2	5	1	-0.428571	0	1	1	6	1	8	0	0.955814	1.33333	0	0	0	0	0	0	0	0	0	0	0	0	0	0	0	0	2	0	0	0	0	3	2	0	0	0	0	1	0	0	0	1
138	First	052805	Type 1	18	3	5	5	-0.25	6	2	2	0	9	3	2	0.5	1.04083	0	2	0	0	0	0	0	0	0	0	0	0	1	0	0	0	2	1	1	0	1	2	0	0	0	0	2	1	0	0	0	1
139	First	052805	Type 1	19	2	5	0	-0.428571	0	3	3	1	3	5	0	0.5	1.70477	0	0	0	0	0	0	0	0	0	0	0	2	1	0	0	0	1	0	0	0	0	2	0	0	0	0	1	0	0	0	0	1
140	First	052805	Type 1	20	1	2	2	-0.333333	0	1	1	1	2	3	1	1.09545	1.54919	0	0	1	0	0	0	0	0	0	0	0	0	0	0	0	0	1	0	0	0	0	1	0	0	0	0	2	1	0	0	0	0
141	First	052805	Type 1	21	3	5	4	-0.25	6	2	1	0	9	2	2	0.603023	1.19917	1	1	0	0	0	0	0	0	0	0	0	1	1	0	0	1	2	0	0	0	0	3	1	0	0	0	1	1	0	0	0	0
142	First	052805	Type 1	22	2	2	1	0	1	2	1	1	3	3	0	1.22474	1.33333	0	0	0	0	0	0	0	0	0	0	0	0	0	0	0	0	2	1	0	0	0	2	1	0	0	0	0	0	0	0	0	0
143	First	052805	Type 1	23	6	10	4	-0.25	9	5	6	0	15	6	0	0.645936	1.22706	0	0	0	0	0	0	0	0	0	0	0	1	1	0	0	1	4	1	0	0	0	5	1	0	0	3	4	0	0	0	0	0
144	First	052805	Type 1	24	5	10	3	-0.333333	0	1	2	1	6	4	9	0.447214	1.76068	2	5	1	0	0	1	0	0	0	0	1	1	0	0	0	0	3	0	0	0	0	1	0	0	0	0	3	0	0	0	0	1
145	First	052805	Type 1	25	1	2	1	-0.333333	2	1	1	0	4	1	0	0.894427	1.54919	0	0	0	0	0	0	0	0	0	0	0	0	0	0	0	1	1	0	0	0	0	2	0	0	0	0	1	0	0	0	0	0
146	First	052805	Type 1	26	1	2	0	-0.333333	1	1	1	0	3	1	0	0.935414	1.45774	0	0	0	0	0	0	0	0	0	0	0	1	1	0	0	0	1	0	0	0	0	1	0	0	0	0	0	0	0	0	0	0
147	First	052805	Type 1	27	0	4	0	-1	0	1	1	0	3	1	1	0.935414	2	0	1	0	0	0	0	0	0	0	0	0	2	0	0	0	0	1	0	0	0	0	1	0	0	0	0	0	0	0	0	0	0
148	First	052805	Type 1	28	2	4	5	-0.333333	2	1	2	5	4	7	1	0.78203	0.668043	0	0	0	1	0	0	0	0	0	0	1	0	1	0	0	0	2	1	0	0	0	2	1	2	0	0	0	0	1	0	0	0
149	First	052805	Type 1	29	1	6	1	-0.714286	2	2	2	2	4	5	0	0.737028	1.50718	0	0	0	0	0	0	0	0	0	0	0	1	1	0	0	0	3	1	0	0	0	2	0	0	0	0	1	0	0	0	0	0
150	First	052805	Type 1	30	2	2	0	0	1	2	1	0	3	2	0	1.09545	1.09545	0	0	0	0	0	0	0	0	0	0	0	0	0	0	0	0	1	0	0	0	0	0	0	0	0	0	1	0	0	0	0	1
151	First	052901	Type 1	1	0	1	1	-1	2	0	0	0	3	0	0	0.816497	1.33333	0	0	0	0	0	0	0	0	0	0	0	0	0	0	0	0	0	0	1	0	0	0	1	0	0	0	0	0	1	0	0	0
152	First	052901	Type 1	2	0	2	1	-1	1	1	0	0	2	1	1	0.816497	1.33333	0	0	0	1	0	0	0	0	0	0	0	0	0	1	0	0	0	0	1	0	0	0	1	0	0	0	0	0	0	0	0	0
153	First	052901	Type 1	3	1	5	1	-0.666667	4	0	1	0	6	1	1	0.728431	1.2454	0	0	0	1	0	0	0	0	0	0	0	0	1	0	0	0	0	1	0	0	0	0	1	2	0	0	0	1	1	0	0	0
154	First	052901	Type 1	4	3	8	2	-0.454545	1	1	3	2	4	6	4	1.04881	0.894427	1	1	1	1	0	0	0	0	0	0	0	0	0	0	0	1	0	1	2	0	0	0	1	0	0	1	0	2	2	0	0	0
155	First	052901	Type 1	5	19	18	12	0.027027	11	8	10	6	24	17	9	0.471685	0.513934	3	4	1	0	0	0	1	0	0	0	1	1	0	1	0	2	2	5	3	0	2	2	3	4	0	2	4	2	3	0	2	1
156	First	052901	Type 1	6	1	2	1	-0.333333	2	1	1	0	3	2	0	0.894427	1.26491	0	0	0	0	0	0	0	0	0	0	0	0	0	0	0	0	0	1	1	0	0	0	1	0	0	0	0	0	0	0	0	0
157	First	052901	Type 1	7	0	0	1	NA	1	0	0	0	2	0	0	1.22474	1.22474	0	0	0	0	0	0	0	0	0	0	0	0	0	1	0	0	0	0	0	0	0	0	1	0	0	0	0	0	0	0	0	0
158	First	052901	Type 1	8	3	5	0	-0.25	3	2	3	0	6	3	0	0.41574	1.01835	0	0	0	0	0	0	0	0	0	0	0	0	1	1	0	0	0	0	1	0	0	0	1	1	0	0	1	1	1	0	0	0
159	First	052901	Type 1	9	2	5	1	-0.428571	4	2	2	0	7	2	0	0.647884	1.23728	0	0	0	0	0	0	0	0	0	0	0	2	1	0	0	0	0	1	0	0	0	1	1	0	0	0	2	1	0	0	0	0
160	First	052901	Type 1	10	6	2	2	0.5	9	1	0	0	10	1	0	1.09091	0.970643	0	0	0	0	0	0	0	0	0	0	0	0	0	1	0	0	0	3	1	0	1	1	3	1	0	0	0	0	0	0	0	0
161	First	052901	Type 1	11	2	1	0	0.333333	2	0	1	0	3	1	0	1.22474	1.22474	0	0	0	0	0	0	0	0	0	0	0	0	0	0	0	0	0	0	0	0	0	0	1	1	0	0	0	1	1	0	0	0
162	First	052901	Type 1	12	1	3	0	-0.5	0	1	2	1	2	3	0	0.632456	1.26491	0	0	0	0	0	0	0	0	0	0	0	0	0	0	0	0	0	0	1	0	0	0	1	0	0	0	0	1	1	0	0	0
163	First	052901	Type 1	13	2	1	2	0.333333	4	0	0	0	5	0	1	0.894427	1.09545	1	0	0	0	0	0	0	0	0	0	0	1	1	0	0	0	0	1	1	0	0	0	1	0	0	0	0	0	0	0	0	0
164	First	052901	Type 1	14	5	5	4	0	2	4	5	1	7	6	2	0.307692	1.25458	0	0	0	1	1	0	0	0	0	0	1	0	1	0	0	0	0	2	0	0	1	0	2	0	0	0	0	1	1	0	0	1
165	First	052901	Type 1	15	3	1	1	0.5	3	1	1	0	5	1	0	1.33333	1.22474	0	0	0	0	0	0	0	0	0	0	0	0	0	0	0	0	1	1	0	0	0	0	3	1	0	0	0	0	0	0	0	0
166	First	052901	Type 1	16	8	10	7	-0.111111	4	5	7	0	13	7	6	0.524404	0.935414	1	2	0	1	2	0	0	0	0	0	0	2	1	2	1	0	0	1	3	1	0	1	2	3	0	0	0	0	1	0	0	0
167	First	052901	Type 1	17	1	1	0	0	1	0	1	0	2	1	0	1.33333	1.33333	0	0	0	0	0	0	0	0	0	0	0	0	0	0	0	0	0	0	0	0	0	0	1	1	0	0	0	0	1	0	0	0
168	First	052901	Type 1	18	4	7	3	-0.272727	1	6	5	0	8	6	1	0.728431	0.728431	0	1	0	0	0	0	0	0	0	0	0	0	0	0	0	1	1	2	1	0	0	1	2	2	0	0	1	0	0	0	0	0
169	First	052901	Type 1	19	2	0	0	1	2	0	0	0	3	0	0	2	1.33333	0	0	0	0	0	0	0	0	0	0	0	0	0	0	0	0	0	0	0	0	0	0	2	1	0	0	0	0	0	0	0	0
170	First	052901	Type 1	20	1	1	1	0	3	0	0	0	4	0	0	1.22474	1.45774	0	0	0	0	0	0	0	0	0	0	0	0	0	0	0	0	0	0	0	0	0	0	2	0	0	0	0	1	1	0	0	0
171	First	052901	Type 1	21	2	6	1	-0.5	5	2	2	0	8	2	0	1.04881	1.51658	0	0	0	0	0	0	0	0	0	0	0	0	1	0	0	0	0	1	0	0	0	1	4	1	0	0	0	2	0	0	0	0
172	First	052901	Type 1	22	0	1	0	-1	0	0	1	0	1	1	0	1.22474	2	0	0	0	0	0	0	0	0	0	0	0	0	0	0	0	0	0	1	0	0	0	0	1	0	0	0	0	0	0	0	0	0
173	First	052901	Type 1	23	1	2	0	-0.333333	0	1	1	0	2	1	1	1.33333	1.33333	0	0	0	1	0	0	0	0	0	0	0	0	0	0	0	0	0	0	1	0	0	0	1	1	0	0	0	0	0	0	0	0
174	First	052901	Type 1	24	1	0	0	1	0	0	1	0	1	1	0	2	1.22474	0	0	0	0	0	0	0	0	0	0	0	0	0	0	0	0	0	0	0	0	0	0	1	1	0	0	0	0	0	0	0	0
175	First	052901	Type 1	25	0	2	1	-1	0	0	0	2	0	3	1	1.33333	1.33333	0	0	0	1	0	0	0	0	0	0	0	0	0	0	0	0	0	1	0	0	0	0	1	1	0	0	0	0	0	0	0	0
176	First	052901	Type 1	26	2	5	1	-0.428571	4	2	2	0	7	2	0	0.647884	1.23728	0	0	0	0	0	0	0	0	0	0	0	0	1	0	0	0	1	2	1	0	0	0	2	0	0	0	0	0	1	0	0	0
177	First	052901	Type 1	27	2	11	1	-0.692308	10	0	0	0	13	0	2	0.791972	1.0205	0	0	1	1	0	0	0	0	0	0	0	1	2	0	0	0	1	3	2	0	0	0	2	1	0	0	0	0	1	0	0	0
178	First	052901	Type 1	28	0	2	3	-1	3	0	1	0	4	1	1	0.894427	1.09545	0	1	0	0	0	0	0	0	0	0	0	0	0	0	0	0	0	0	0	0	0	0	1	0	0	0	1	1	0	0	1	0
179	First	052901	Type 1	29	1	2	0	-0.333333	1	1	0	0	2	1	1	1.33333	1.33333	0	0	0	1	0	0	0	0	0	0	0	0	0	0	0	0	0	0	1	0	0	0	1	1	0	0	0	0	0	0	0	0
180	First	052901	Type 1	30	1	1	0	0	1	0	1	0	2	1	0	1.33333	1.33333	0	0	0	0	0	0	0	0	0	0	0	0	0	0	0	0	0	0	0	0	0	0	1	0	0	0	0	1	1	0	0	0
181	First	052902	Type 1	1	1	8	2	-0.777778	0	1	1	7	2	9	1	0.78203	1.42005	0	0	0	1	0	0	0	0	0	0	0	1	0	0	0	0	2	1	0	0	0	3	2	0	0	0	2	0	0	0	0	0
182	First	052902	Type 1	2	11	20	12	-0.290323	11	6	6	4	23	12	9	0.494872	1.0061	0	4	2	3	0	0	0	0	0	0	0	4	2	0	0	3	5	1	1	0	2	7	2	1	0	2	2	0	0	0	1	2
183	First	052902	Type 1	3	9	13	4	-0.181818	2	2	3	13	5	19	3	0.62361	1.18145	1	1	0	0	0	0	0	0	1	0	0	1	0	0	0	0	4	1	0	0	1	5	3	0	0	0	4	2	1	0	0	1
184	First	052902	Type 1	4	5	12	4	-0.411765	3	7	4	1	10	9	3	0.510282	0.917663	0	2	1	0	0	0	0	0	0	0	1	1	1	0	0	1	2	2	0	0	2	4	1	0	0	1	1	0	0	0	1	1
185	First	052902	Type 1	5	3	7	3	-0.4	0	2	2	0	5	4	5	1.23728	1.01835	1	2	1	1	0	0	0	0	0	0	0	0	0	0	0	1	2	1	0	0	1	3	1	0	0	0	0	0	0	0	0	0
186	First	052902	Type 1	6	1	2	0	-0.333333	1	0	1	1	2	2	0	0.935414	1.22474	0	0	0	0	0	0	0	0	0	0	0	0	0	0	0	0	0	0	0	0	0	1	0	0	0	0	1	1	0	0	0	0
187	First	052902	Type 1	7	4	14	1	-0.555556	1	5	4	3	7	9	4	0.914296	1.1592	1	1	2	0	0	0	0	0	0	0	0	0	2	0	0	1	5	2	0	0	1	4	0	0	0	0	1	0	0	0	0	0
188	First	052902	Type 1	8	1	4	0	-0.6	0	0	2	1	2	3	1	0.894427	1.26491	0	0	1	0	0	0	0	0	0	0	0	0	0	0	0	0	1	1	0	0	0	1	1	0	0	0	0	1	0	0	0	0
189	First	052902	Type 1	9	7	7	1	0	0	3	4	3	5	8	3	1.18171	0.89707	1	1	1	0	0	0	0	0	0	0	0	1	0	0	0	3	3	2	0	0	1	2	1	0	0	0	0	0	0	0	0	0
190	First	052902	Type 1	10	3	7	4	-0.4	2	2	3	0	7	4	4	1.19917	0.881396	0	2	0	1	1	0	0	0	0	0	1	0	0	0	0	2	3	1	1	0	1	2	0	0	0	0	0	0	0	0	0	0
191	First	052902	Type 1	11	2	6	2	-0.5	0	2	2	2	2	7	2	1.23728	1.07726	0	2	0	0	0	0	0	0	0	0	0	0	0	0	0	2	3	0	0	0	1	2	1	0	0	0	0	0	0	0	0	0
192	First	052902	Type 1	12	11	10	7	0.047619	5	3	5	2	13	7	9	0.223607	0.65192	1	3	3	2	0	0	0	0	0	0	3	0	0	0	0	1	2	2	0	0	1	2	1	0	0	1	0	1	1	0	1	1
193	First	052902	Type 1	13	4	9	4	-0.384615	4	2	1	0	9	2	7	0.603023	1.01232	1	2	2	2	0	0	0	0	0	0	1	1	2	0	0	1	2	0	0	0	0	2	0	0	0	1	1	0	0	0	0	0
194	First	052902	Type 1	14	3	1	4	0.5	1	1	1	4	2	6	1	0.5	0.847791	0	0	1	0	0	0	0	0	0	0	0	0	0	0	0	0	1	1	0	0	1	0	1	0	0	0	1	1	0	0	1	1
195	First	052902	Type 1	15	2	3	1	-0.2	0	1	2	2	2	4	1	1.33333	0.971825	0	0	1	0	0	0	0	0	0	0	0	0	0	0	0	1	1	0	0	0	1	2	1	0	0	0	0	0	0	0	0	0
196	First	052902	Type 1	16	0	2	4	-1	0	2	0	2	2	4	1	0.62361	1.33333	0	1	0	0	0	0	0	0	0	0	0	0	0	0	0	0	1	0	0	0	0	1	0	0	0	2	0	0	0	0	0	2
197	First	052902	Type 1	17	8	11	13	-0.157895	3	4	4	3	12	10	11	0.820703	0.727273	2	4	1	2	1	0	0	1	0	0	1	0	0	0	0	2	1	2	1	0	4	3	1	2	0	2	3	0	0	0	0	0
198	First	052902	Type 1	18	7	6	5	0.0769231	4	3	2	3	8	7	4	0.421637	0.730297	0	2	1	1	0	0	0	0	0	0	1	0	1	0	0	2	1	2	0	0	1	2	1	0	0	1	1	0	0	0	1	0
199	First	052902	Type 1	19	6	10	3	-0.25	2	4	4	0	8	6	6	0.692526	1.22474	3	2	1	0	0	0	0	0	0	0	1	1	1	0	0	2	0	0	0	0	4	2	0	0	0	2	1	0	0	0	0	0
200	First	052902	Type 1	20	3	13	2	-0.625	1	3	5	2	7	8	4	0.557773	0.816497	0	1	2	1	0	0	0	0	0	0	1	0	1	0	0	1	2	1	1	0	1	3	1	0	0	0	1	0	0	0	0	1
201	First	052902	Type 1	21	5	9	6	-0.285714	4	2	3	0	11	4	6	0.918937	0.918937	2	3	0	1	0	0	0	0	0	0	2	3	2	0	0	2	1	0	0	0	1	3	1	0	0	0	0	0	0	0	0	0
202	First	052902	Type 1	22	1	1	2	0	1	1	2	0	3	2	0	1.09545	1.26491	0	0	0	0	0	0	0	0	0	0	0	0	0	0	0	1	0	0	0	0	1	2	0	0	0	1	0	0	0	0	0	0
203	First	052902	Type 1	23	8	20	11	-0.428571	8	7	7	3	20	12	8	0.490137	0.830333	2	3	2	1	0	0	0	0	0	0	2	5	3	0	0	0	4	4	1	0	1	3	2	0	0	3	2	1	0	0	1	0
204	First	052902	Type 1	24	10	22	9	-0.375	8	9	5	1	20	11	11	0.687331	1.14686	2	6	2	1	0	0	0	0	0	0	1	3	0	0	0	1	8	1	1	0	2	6	2	1	0	1	3	1	0	0	0	0
205	First	052902	Type 1	25	4	11	7	-0.466667	3	4	4	6	9	11	3	0.474342	1.26491	0	2	0	0	0	0	0	1	0	0	2	2	0	0	0	1	0	0	0	0	5	2	0	0	0	2	2	0	0	0	2	2
206	First	052902	Type 1	26	19	8	5	0.407407	1	1	1	0	6	4	23	1.30384	0.948683	4	8	5	4	2	0	0	0	0	0	0	1	1	0	0	3	3	1	0	0	0	1	0	0	0	0	0	0	0	0	0	0
207	First	052902	Type 1	27	2	3	0	-0.2	1	0	1	0	2	1	3	0.816497	2	1	1	1	0	0	0	0	0	0	0	0	1	0	0	0	0	1	0	0	0	0	1	0	0	0	0	0	0	0	0	0	0
208	First	052902	Type 1	28	2	5	4	-0.428571	0	2	1	2	2	6	4	1.0155	1.1592	1	1	1	1	0	0	0	0	0	0	0	0	1	0	0	0	0	0	0	0	1	3	0	0	0	1	2	0	0	0	0	0
209	First	052902	Type 1	29	0	6	2	-1	2	3	3	0	6	3	0	0.955814	1.73561	0	0	0	0	0	0	0	0	0	0	0	1	0	0	0	0	2	0	0	0	0	5	0	0	0	1	0	0	0	0	0	0
210	First	052902	Type 1	30	2	6	4	-0.5	4	3	2	1	8	4	1	0.204124	1.25277	0	0	1	0	0	0	0	0	0	0	0	2	0	0	0	1	2	0	0	0	0	2	0	0	0	1	1	0	0	0	1	1
211	First	052903	Type 1	1	1	8	2	-0.777778	1	4	3	0	5	5	2	0.707107	1.51658	0	0	1	1	0	0	0	0	0	0	0	0	0	1	0	0	0	3	0	0	1	0	3	0	0	0	0	2	0	0	0	0
212	First	052903	Type 1	2	1	5	4	-0.666667	2	3	3	0	6	3	2	0.737028	1.46566	0	0	1	1	0	0	0	0	0	0	0	0	0	0	0	0	0	1	1	0	0	1	3	0	0	0	0	2	0	0	0	0
213	First	052903	Type 1	3	1	6	5	-0.714286	1	1	3	0	4	5	4	0.816497	1.01835	1	1	2	0	0	0	0	0	0	0	0	1	0	0	0	0	0	1	0	0	1	1	2	0	0	1	0	2	0	0	0	0
214	First	052903	Type 1	4	6	4	8	0.2	5	3	4	0	10	4	5	0.614452	0.692526	1	1	1	2	0	0	0	0	0	0	1	1	1	1	0	0	0	1	1	0	0	3	0	0	0	0	0	3	2	0	0	0
215	First	052903	Type 1	5	1	8	3	-0.777778	0	2	1	0	5	3	5	0.847791	0.935414	3	1	1	0	0	0	0	0	0	0	2	0	0	0	0	1	0	0	0	0	1	1	2	0	0	0	1	0	0	0	0	0
216	First	052903	Type 1	6	4	3	0	0.142857	0	1	0	0	2	1	5	1.33333	1.33333	2	1	0	1	1	0	0	0	0	0	1	0	0	0	1	0	0	0	0	0	1	0	0	0	0	0	0	0	0	0	0	0
217	First	052903	Type 1	7	4	15	10	-0.578947	5	3	4	1	14	6	10	0.387298	0.632456	3	2	1	0	2	0	0	0	1	1	1	1	0	1	1	1	2	0	0	0	0	3	1	0	3	2	0	0	0	1	3	0
218	First	052903	Type 1	8	1	5	5	-0.666667	1	0	1	1	3	4	5	0.571429	1.06904	3	2	0	0	0	0	0	0	0	0	1	1	0	0	0	0	1	0	0	0	1	0	1	0	0	0	2	0	0	0	0	0
219	First	052903	Type 1	9	1	10	5	-0.818182	0	1	2	1	4	6	7	0.83666	1.09545	3	1	1	0	0	0	1	0	1	0	2	1	0	0	0	2	1	1	0	0	2	0	1	0	0	0	0	0	0	0	0	0
220	First	052903	Type 1	10	1	4	2	-0.6	0	0	2	0	3	2	3	0.894427	0.632456	2	0	1	0	0	0	0	0	0	0	1	0	1	0	0	0	0	0	0	0	0	1	0	1	0	1	0	0	0	0	0	0
221	First	052903	Type 1	11	3	9	7	-0.5	2	0	3	0	6	6	8	0.5	0.935414	3	2	2	0	0	0	0	1	0	0	3	0	0	0	0	1	0	0	0	0	0	1	2	1	0	0	0	3	0	0	0	0
222	First	052903	Type 1	12	6	6	16	0	7	3	3	4	12	10	7	0.585641	0.78203	2	1	1	2	1	0	0	0	0	0	1	0	1	1	0	4	3	0	0	0	0	2	0	0	0	3	3	1	0	1	0	1
223	First	052903	Type 1	13	3	6	8	-0.333333	2	1	1	0	8	1	9	0.647884	1.07726	1	3	1	0	0	2	0	1	1	0	0	1	0	0	0	1	2	0	0	0	1	1	1	0	0	1	1	0	0	0	0	0
224	First	052903	Type 1	14	1	3	3	-0.5	2	1	0	0	4	2	2	0.62361	0.62361	1	1	0	0	0	0	0	0	0	0	0	0	0	0	0	1	1	0	0	0	0	0	1	0	0	1	0	0	0	0	0	0
225	First	052903	Type 1	15	3	4	6	-0.142857	1	2	2	1	5	4	5	0.888889	0.888889	1	1	1	0	0	0	0	0	1	1	0	0	0	0	0	0	0	0	0	0	1	1	2	0	0	1	1	0	0	0	1	2
226	First	052903	Type 1	16	7	5	4	0.166667	0	0	1	0	4	3	10	0.968904	1.3248	3	2	1	1	0	0	3	0	0	0	2	1	0	0	0	3	0	0	0	0	0	0	1	0	0	0	0	0	0	0	0	0
227	First	052903	Type 1	17	7	8	7	-0.0666667	2	2	4	1	7	6	10	0.929465	0.6706	1	1	2	2	2	1	0	0	1	0	1	0	0	0	0	1	0	0	0	0	1	3	2	0	0	1	1	2	1	0	0	0
228	First	052903	Type 1	18	8	10	4	-0.111111	8	3	2	1	15	4	4	1.22757	0.871208	1	2	0	1	0	0	0	0	0	0	0	0	0	0	0	3	1	1	1	0	6	4	2	0	0	0	1	0	0	0	0	0
229	First	052903	Type 1	19	7	10	10	-0.176471	6	4	3	1	12	7	9	0.787717	0.855162	2	2	3	1	0	0	0	1	0	0	3	2	3	0	0	3	1	0	0	0	2	2	2	0	0	0	1	0	0	0	0	0
230	First	052903	Type 1	20	6	5	12	0.0909091	4	3	2	0	11	3	10	0.942208	0.886405	1	1	3	2	1	0	1	1	0	0	0	0	0	0	0	2	1	0	1	0	3	0	4	0	0	2	1	0	0	0	0	0
231	First	052903	Type 1	21	6	6	5	0	8	1	0	0	12	1	5	0.929465	0.713355	1	2	0	1	1	0	0	0	0	0	2	0	0	0	0	2	2	2	1	0	0	2	1	0	0	0	1	0	0	0	0	0
232	First	052903	Type 1	22	1	0	6	1	0	1	1	1	2	3	3	0.894427	0.894427	1	1	0	0	0	1	0	0	0	0	0	2	0	0	0	2	0	0	0	0	0	0	1	0	0	0	0	0	0	0	0	0
233	First	052903	Type 1	23	3	5	4	-0.25	3	1	0	0	7	1	5	0.847791	0.847791	2	2	1	0	0	0	0	0	0	0	2	0	0	0	0	1	1	1	0	0	0	2	1	0	0	0	0	0	0	0	0	0
234	First	052903	Type 1	24	5	6	3	-0.0909091	4	2	2	0	8	3	4	0.881396	1.09091	0	0	2	1	1	0	0	0	0	0	0	0	0	0	0	0	2	2	0	0	1	2	2	0	0	0	0	1	0	0	0	0
235	First	052903	Type 1	25	2	1	2	0.333333	3	0	0	0	4	0	2	0.935414	1.45774	1	0	0	0	0	0	0	0	0	1	0	0	0	0	0	0	0	0	0	0	0	1	0	0	0	0	1	0	0	0	0	1
236	First	052903	Type 1	26	1	3	5	-0.5	3	1	2	0	6	2	2	0.847791	0.5	0	0	0	2	0	0	0	0	0	0	0	1	0	0	0	0	0	0	0	0	1	1	2	0	0	1	0	0	1	0	0	0
237	First	052903	Type 1	27	4	8	9	-0.333333	0	0	3	0	7	3	12	1.14018	0.316228	2	3	2	1	1	0	1	0	2	0	0	0	0	0	1	0	1	2	2	1	2	0	1	0	0	0	0	0	0	0	0	0
238	First	052903	Type 1	28	3	1	5	0.5	2	1	2	0	5	2	3	1.3248	0.728431	1	0	0	1	0	0	0	1	0	0	1	0	0	0	0	0	0	0	0	0	0	0	1	0	0	1	1	2	1	0	0	0
239	First	052903	Type 1	29	2	2	10	0	5	1	1	0	8	3	4	0.668043	0.727273	1	0	0	1	1	0	1	0	0	0	0	0	0	1	0	1	1	1	0	0	0	2	1	1	0	1	2	0	0	0	0	0
240	First	052903	Type 1	30	10	6	2	0.25	5	2	1	1	10	3	6	0.991085	0.6706	0	1	4	1	0	0	0	0	0	0	0	0	0	0	0	0	0	0	0	0	1	1	1	0	0	1	2	3	1	0	0	1
241	First	092501	Type 1	1	5	10	2	-0.333333	3	2	3	0	8	4	6	0.677003	1.19606	2	1	1	1	1	0	0	0	0	0	1	0	1	0	0	1	0	2	0	0	0	0	4	0	1	0	1	1	0	0	0	0
242	First	092501	Type 1	2	7	14	5	-0.333333	5	2	4	3	11	8	8	0.257841	0.838809	2	3	2	1	0	0	0	0	0	0	0	1	0	1	0	2	2	0	0	0	1	2	1	0	0	2	1	2	0	0	0	3
243	First	092501	Type 1	3	4	8	8	-0.333333	0	0	5	1	5	8	8	0.89707	0.521718	2	2	1	0	1	0	1	0	1	0	1	2	1	0	0	0	0	1	1	1	2	0	3	1	0	0	0	0	0	0	0	0
244	First	092501	Type 1	4	7	19	14	-0.461538	1	3	5	6	10	17	14	0.816497	0.718175	2	5	3	3	1	0	0	0	0	0	0	1	2	0	1	0	4	3	0	0	1	4	4	3	1	0	1	1	1	0	0	0
245	First	092501	Type 1	5	3	2	4	0.2	1	0	2	1	4	3	3	0.857143	0.968904	1	1	1	0	0	0	0	0	0	0	0	0	0	0	0	1	0	1	0	0	1	0	2	0	0	0	0	0	0	0	1	1
246	First	092501	Type 1	6	1	5	4	-0.666667	1	1	2	1	4	4	3	0.935414	0.935414	0	0	1	1	1	0	0	0	0	0	0	0	0	0	0	0	1	0	1	0	0	1	1	0	0	0	0	3	1	0	0	0
247	First	092501	Type 1	7	5	1	5	0.666667	2	1	1	1	4	3	5	0.728431	0.968904	1	2	1	0	1	0	0	0	0	0	0	0	0	0	0	2	1	0	0	0	0	1	1	0	0	0	1	0	0	0	1	0
248	First	092501	Type 1	8	2	7	2	-0.555556	2	2	2	0	6	3	3	0.544331	1.33333	0	0	3	0	0	0	0	0	0	0	0	0	1	1	0	0	0	1	1	0	0	0	1	1	0	0	0	3	0	0	0	0
249	First	092501	Type 1	9	5	5	7	0	8	1	2	0	12	2	4	0.762648	1.13838	1	3	0	0	0	0	0	0	0	0	0	3	3	0	0	1	0	2	0	0	0	0	1	0	0	0	2	2	0	0	0	0
250	First	092501	Type 1	10	7	8	4	-0.0666667	4	1	0	0	8	1	11	0.955814	1.23728	5	4	1	1	0	0	0	0	0	0	4	1	0	0	0	0	1	0	0	0	1	0	1	0	0	1	0	0	0	0	0	0
251	First	092501	Type 1	11	12	15	20	-0.111111	5	6	6	1	16	14	18	0.349603	0.380058	0	4	8	3	2	0	0	0	0	1	0	2	0	2	0	3	1	2	0	2	2	0	4	3	0	1	0	2	1	1	0	2
252	First	092501	Type 1	12	5	5	2	0	1	0	0	0	4	1	8	1.09545	0.894427	1	2	3	2	0	0	0	0	0	0	0	0	0	0	0	0	0	0	0	0	0	0	1	0	0	1	1	1	0	0	0	1
253	First	092501	Type 1	13	4	25	10	-0.724138	17	4	4	0	27	5	8	0.519164	0.847791	1	2	3	0	1	0	0	1	0	0	1	1	3	1	1	0	4	7	0	0	2	2	4	0	0	2	2	1	0	0	0	1
254	First	092501	Type 1	14	14	14	12	0	5	3	5	2	16	8	17	0.58035	0.761486	6	3	2	3	2	0	0	0	1	0	2	1	0	0	1	6	0	1	0	1	3	1	2	0	1	1	0	0	3	1	0	0
255	First	092501	Type 1	15	9	3	5	0.5	1	2	0	2	4	6	8	1.26491	0.948683	2	3	1	1	1	0	0	0	0	0	0	0	0	0	0	0	0	0	0	0	2	0	3	1	0	1	0	2	1	0	0	0
256	First	092501	Type 1	16	8	14	9	-0.272727	9	6	3	2	18	8	6	0.445224	0.713355	1	1	1	1	2	0	0	0	0	0	1	1	0	0	0	1	2	1	1	1	4	2	0	1	1	4	2	0	0	1	1	1
257	First	092501	Type 1	17	4	10	1	-0.428571	0	1	1	3	3	7	6	1.51658	0.632456	2	1	1	2	0	0	0	0	0	0	0	1	0	0	0	0	0	0	0	0	3	1	2	2	0	1	0	0	0	0	0	0
258	First	092501	Type 1	18	6	13	9	-0.368421	5	3	2	2	14	6	9	1.06066	0.707107	3	3	2	1	0	0	0	0	0	0	0	0	0	0	0	0	2	2	0	0	2	4	3	3	0	0	0	1	0	0	0	2
259	First	092501	Type 1	19	25	21	14	0.0869565	8	4	1	6	18	11	32	0.789346	0.570791	5	8	8	7	4	0	0	0	0	0	1	1	2	0	1	4	3	3	1	1	2	3	4	0	1	0	1	1	0	0	0	0
260	First	092501	Type 1	20	4	20	10	-0.666667	7	4	4	1	18	7	10	0.60663	0.551362	2	0	4	1	3	0	0	0	0	0	0	0	0	0	1	1	1	2	0	2	4	1	3	1	0	0	0	3	2	2	0	0
261	First	092501	Type 1	21	7	12	7	-0.263158	0	3	1	0	8	4	15	0.772802	1.04083	4	1	3	4	1	0	0	2	0	0	0	1	0	1	0	2	0	0	3	0	0	0	1	3	0	1	0	0	0	0	0	0
262	First	092501	Type 1	22	5	3	3	0.25	3	1	1	1	5	3	4	1.1592	0.847791	1	2	1	0	0	0	0	0	0	0	0	0	0	1	0	1	2	2	0	0	0	0	2	0	0	0	0	0	0	0	0	0
263	First	092501	Type 1	23	17	22	9	-0.128205	10	3	1	0	23	4	22	1.06445	0.30089	5	5	3	3	5	0	1	0	0	0	1	0	0	1	0	3	3	3	2	4	3	2	2	0	2	1	0	0	0	0	0	0
264	First	092501	Type 1	24	5	8	9	-0.230769	1	2	4	2	7	9	7	0.72349	0.537645	1	3	2	0	1	0	0	0	0	0	1	3	0	0	1	1	2	1	0	2	1	0	1	1	1	0	1	0	0	0	0	0
265	First	092501	Type 1	25	6	7	9	-0.0769231	4	0	1	0	11	1	11	0.565194	0.5	3	4	2	0	1	0	1	0	0	0	0	1	1	0	0	4	0	0	0	1	0	1	1	0	0	0	1	0	1	0	0	0
266	First	092501	Type 1	26	7	7	8	0	5	4	3	0	12	5	6	0.710767	0.959383	2	2	0	0	1	1	0	0	0	0	0	1	0	0	0	3	1	3	1	0	2	0	1	0	0	3	0	0	0	0	1	0
267	First	092501	Type 1	27	6	7	8	-0.0769231	3	1	3	0	8	4	10	0.971825	0.565194	3	4	1	1	1	0	0	0	0	0	0	0	0	0	0	2	2	0	0	0	0	0	2	0	0	2	1	1	2	0	0	0
268	First	092501	Type 1	28	2	8	5	-0.6	0	1	2	2	5	5	6	0.707107	0.83666	1	0	0	3	2	0	0	0	0	0	1	0	0	1	0	0	1	0	0	0	1	0	0	1	1	2	0	0	2	0	0	0
269	First	092501	Type 1	29	6	4	5	0.2	2	2	1	0	7	2	7	0.647884	0.888889	2	3	0	1	1	0	0	0	0	0	0	0	0	0	0	0	2	1	0	0	0	1	1	0	0	1	0	0	0	0	2	1
270	First	092501	Type 1	30	5	6	7	-0.0909091	8	2	2	0	12	3	4	0.869227	0.843274	2	1	1	0	0	0	0	0	0	0	1	1	1	0	0	0	1	0	0	0	0	1	1	0	0	3	3	2	0	0	0	0
271	First	102801	Type 1	1	7	3	7	0.4	0	5	5	1	6	8	4	0.857143	0.614452	1	0	2	1	0	0	0	0	0	0	0	0	0	0	0	2	2	0	2	0	0	0	2	2	0	1	2	0	1	0	0	0
272	First	102801	Type 1	2	20	38	21	-0.310345	16	9	12	6	35	24	21	0.745377	0.560605	8	6	0	5	2	0	0	0	0	0	2	2	1	2	1	9	7	3	7	1	6	7	3	0	0	0	3	2	0	0	0	2
273	First	102801	Type 1	3	4	13	10	-0.529412	5	4	5	3	12	11	5	0.543043	0.760559	1	1	1	1	0	0	1	0	0	0	1	2	3	0	0	3	1	2	1	0	1	3	2	0	0	1	1	2	0	0	0	0
274	First	102801	Type 1	4	9	16	6	-0.28	1	6	4	5	10	13	9	0.560178	0.379035	1	3	1	3	1	0	0	0	0	0	0	0	1	1	0	0	2	2	3	0	2	3	0	0	1	0	0	0	1	0	2	2
275	First	102801	Type 1	5	3	10	4	-0.538462	6	2	2	0	11	2	5	0.753689	0.828487	1	1	0	1	0	0	1	1	0	0	2	2	1	1	0	1	1	0	0	0	0	2	0	1	0	0	0	0	0	0	1	1
276	First	102801	Type 1	6	1	5	4	-0.666667	0	3	2	3	3	7	1	0.83666	1.04881	0	1	0	0	0	0	0	0	0	0	0	1	0	0	0	0	2	1	1	0	1	3	0	0	0	0	0	0	1	0	0	0
277	First	102801	Type 1	7	10	32	14	-0.52381	8	6	5	1	22	11	24	0.402015	0.961136	3	7	4	4	3	1	1	0	0	1	0	4	0	3	0	0	5	0	1	1	0	5	3	2	1	2	3	0	0	0	1	2
278	First	102801	Type 1	8	5	7	1	-0.166667	10	0	1	0	12	1	1	1.07692	0.863459	0	1	0	0	0	0	0	0	0	0	0	1	0	0	0	0	0	0	0	0	0	1	0	1	0	0	3	2	3	0	0	0
279	First	102801	Type 1	9	5	11	13	-0.375	5	7	5	6	13	13	4	0.492548	0.782577	1	2	1	0	0	0	0	0	0	0	0	1	1	0	0	3	3	0	1	0	3	3	3	0	0	0	1	0	2	0	1	4
280	First	102801	Type 1	10	8	23	22	-0.483871	17	5	3	2	31	8	15	0.91161	0.744915	2	1	4	5	3	0	0	0	0	0	1	3	3	5	1	1	3	5	8	1	1	0	2	5	0	0	0	0	0	0	0	0
281	First	102801	Type 1	11	2	3	4	-0.2	0	3	2	2	3	5	2	1.0155	0.637377	1	0	0	0	0	0	0	1	0	0	0	0	0	0	0	0	0	0	0	0	1	1	1	1	0	1	1	1	0	0	0	0
282	First	102801	Type 1	12	11	11	12	0	3	3	2	1	10	7	18	0.352941	0.576351	3	3	2	7	1	0	1	1	0	0	2	1	0	1	0	0	0	0	2	0	0	3	2	0	0	0	0	1	1	0	2	2
283	First	102801	Type 1	13	0	0	0	NA	0	0	0	0	1	0	0	2	2	0	0	0	0	0	0	0	0	0	0	0	0	0	0	0	0	0	0	0	0	0	0	0	0	0	1	0	0	0	0	0	0
284	First	102801	Type 1	14	14	17	21	-0.0967742	7	10	9	7	22	19	12	0.496268	0.502226	0	3	2	5	1	0	1	0	0	0	1	2	1	0	0	2	3	4	3	0	3	2	1	3	0	4	3	2	4	0	0	0
285	First	102801	Type 1	15	7	11	7	-0.222222	4	4	3	3	11	9	6	0.41833	0.612372	2	0	2	1	0	0	0	1	0	0	3	0	1	1	0	1	2	1	0	0	1	1	3	1	0	1	1	1	1	0	0	0
286	First	102801	Type 1	16	11	17	11	-0.214286	6	6	4	3	17	10	13	0.505118	0.30089	1	1	3	5	2	0	0	0	0	1	1	1	1	1	0	1	1	2	2	1	2	1	1	4	1	0	0	0	1	0	2	2
287	First	102801	Type 1	17	14	24	23	-0.263158	9	7	7	5	22	18	22	0.344601	0.596867	3	7	3	7	1	0	0	0	1	0	1	3	0	1	0	2	3	0	3	0	0	1	4	3	0	2	4	4	3	0	1	3
288	First	102801	Type 1	18	6	12	7	-0.333333	7	2	3	1	14	5	7	0.805108	0.58608	0	2	1	2	1	0	0	1	0	0	1	0	0	0	0	1	2	2	2	0	0	3	4	1	0	0	1	0	0	0	1	0
289	First	102801	Type 1	19	3	7	5	-0.4	1	3	4	1	6	7	3	0.89707	0.929465	0	1	0	2	0	0	0	0	0	0	0	0	0	2	0	1	0	0	1	0	1	1	0	0	0	3	0	1	3	0	0	0
290	First	102801	Type 1	20	12	14	12	-0.0769231	3	6	5	2	14	12	13	0.782577	0.535707	3	4	1	1	2	0	1	1	0	0	0	0	0	1	0	3	1	1	1	0	1	5	3	0	0	2	2	3	3	0	0	0
291	First	102801	Type 1	21	4	24	24	-0.714286	16	9	9	0	31	12	10	0.660236	0.67642	1	3	2	4	0	0	0	0	0	0	1	3	1	1	0	0	4	4	4	1	1	5	5	6	0	0	1	3	2	0	0	0
292	First	102801	Type 1	22	11	5	4	0.375	5	2	2	0	10	3	8	0.6706	0.713355	2	3	1	1	1	0	0	0	0	0	0	0	0	0	0	2	1	1	0	0	1	0	1	0	0	1	0	0	1	0	2	0
293	First	102801	Type 1	23	9	4	2	0.384615	2	3	4	0	8	4	4	1.38444	0.565194	0	1	1	1	0	0	1	0	0	0	1	0	0	0	0	1	2	3	3	0	0	0	1	0	0	0	1	0	0	0	0	0
294	First	102801	Type 1	24	4	1	2	0.6	2	0	1	1	4	2	2	1.33333	0.62361	1	1	0	0	0	0	0	0	0	0	0	0	0	0	0	1	0	0	1	0	1	1	0	1	1	0	0	0	0	0	0	0
295	First	102801	Type 1	25	3	2	3	0.2	0	2	1	0	2	3	4	0.894427	1.26491	0	0	0	1	1	0	0	0	0	2	0	0	0	0	0	0	0	0	1	0	0	0	0	0	0	0	0	0	2	0	2	0
296	First	102801	Type 1	26	4	13	8	-0.529412	14	1	1	1	19	3	4	0.396264	0.915884	0	0	0	3	0	0	0	0	0	1	0	0	0	3	0	0	1	0	2	0	1	2	2	1	0	1	1	0	1	0	1	0
297	First	102801	Type 1	27	0	2	2	-1	2	1	1	0	4	1	0	0.894427	1.54919	0	0	0	0	0	0	0	0	0	0	0	0	0	0	0	0	0	0	0	0	0	0	0	0	1	0	0	0	0	2	0	0
298	First	102801	Type 1	28	4	8	2	-0.333333	3	3	2	0	6	5	4	0.530087	0.927094	1	2	0	1	0	0	0	0	0	0	0	0	0	1	0	0	1	0	0	0	1	1	0	2	0	0	2	0	1	0	1	1
299	First	102801	Type 1	29	7	8	5	-0.0666667	6	3	3	0	13	4	4	1.02899	0.605625	0	1	0	3	0	0	0	0	0	0	0	1	0	0	0	1	0	1	1	0	1	2	3	4	0	0	2	1	0	0	0	0
300	First	102801	Type 1	30	7	7	14	0	4	2	2	0	13	3	13	0.75	0.637377	0	0	1	6	4	0	2	0	0	0	0	1	0	0	0	1	0	0	0	0	2	2	1	0	0	0	0	1	5	1	0	0
301	First	102901	Type 1	1	9	6	2	0.2	2	4	4	4	7	9	2	0.976281	0.775605	0	0	1	1	0	0	0	0	0	0	0	2	1	1	0	0	1	0	0	0	1	2	4	2	0	0	0	1	0	0	0	1
302	First	102901	Type 1	2	5	10	5	-0.333333	4	7	6	3	11	10	0	0.277664	1.13089	0	0	0	0	0	0	0	0	0	0	0	3	0	0	0	1	2	1	0	0	0	2	1	0	0	1	3	2	0	0	2	3
303	First	102901	Type 1	3	3	4	0	-0.142857	0	0	1	4	1	5	2	0.971825	1.22474	0	0	1	1	0	0	0	0	0	0	0	2	0	0	0	0	1	0	0	0	0	1	1	1	0	0	0	0	0	0	0	0
304	First	102901	Type 1	4	4	1	6	0.6	1	2	2	3	4	6	2	1.26491	0.894427	0	1	1	0	0	0	0	0	0	0	1	0	0	0	0	1	4	1	1	0	0	1	0	0	0	1	0	0	0	0	0	0
305	First	102901	Type 1	5	7	6	3	0.0769231	5	4	4	3	9	8	0	0.512812	0.802246	0	0	0	0	0	0	0	0	0	0	1	1	0	0	0	0	1	0	0	0	1	1	3	1	0	0	2	2	0	0	1	2
306	First	102901	Type 1	6	2	0	1	1	0	0	1	2	1	3	0	1.45774	0.5	0	0	0	0	0	0	0	0	0	0	1	0	0	0	0	0	1	1	1	0	0	0	0	0	0	0	0	0	0	0	0	0
307	First	102901	Type 1	7	7	9	2	-0.125	1	5	6	5	7	11	1	0.715783	1.27415	0	1	0	0	0	0	0	0	0	0	0	0	2	0	0	0	0	4	2	0	0	1	4	2	0	0	0	2	1	0	0	0
308	First	102901	Type 1	8	8	5	3	0.230769	0	6	6	2	7	9	1	0.914296	0.75	0	0	0	1	0	0	0	0	0	0	0	0	1	1	0	1	2	2	3	0	0	0	1	3	1	0	0	1	0	0	0	0
309	First	102901	Type 1	9	0	4	1	-1	1	2	1	1	3	3	0	0.971825	1.61589	0	0	0	0	0	0	0	0	0	0	0	0	1	0	0	0	0	2	0	0	0	1	2	0	0	0	0	0	0	0	0	0
310	First	102901	Type 1	10	5	9	2	-0.285714	3	5	4	2	9	7	1	1.14223	1.41697	0	1	0	0	0	0	0	0	0	0	0	0	0	0	0	1	6	3	0	0	0	4	0	0	0	0	1	0	0	0	0	1
311	First	102901	Type 1	11	0	1	0	-1	0	0	0	1	0	2	0	1.22474	2	0	0	0	0	0	0	0	0	0	0	0	0	0	0	0	0	1	0	0	0	0	0	0	0	0	0	1	0	0	0	0	0
312	First	102901	Type 1	12	9	11	6	-0.1	3	3	5	10	9	15	3	0.381881	0.847791	1	2	0	0	0	0	0	0	0	0	0	3	3	2	0	0	3	2	0	0	0	2	1	0	0	1	1	2	1	0	0	1
313	First	102901	Type 1	13	2	6	5	-0.5	4	2	1	0	8	3	3	0.727273	1.3606	2	1	0	0	0	0	0	0	0	0	2	1	1	0	0	1	0	0	0	0	2	0	0	0	0	3	1	0	0	0	0	0
314	First	102901	Type 1	14	3	2	5	0.2	3	1	2	0	6	3	2	0.955814	0.816497	0	0	1	0	1	0	0	0	0	0	0	0	0	0	0	0	1	0	0	0	1	0	0	0	0	0	0	3	2	0	0	0
315	First	102901	Type 1	15	5	5	2	0	4	1	2	5	6	7	0	0.713355	0.929465	0	0	0	0	0	0	0	0	0	0	0	2	0	1	0	0	1	0	0	0	1	2	1	2	0	0	1	0	0	0	0	1
316	First	102901	Type 1	16	9	20	9	-0.37931	9	9	9	3	23	12	4	0.625969	0.777227	1	2	0	0	1	0	0	0	0	0	0	1	0	0	0	0	4	5	2	0	1	2	5	5	0	0	4	1	0	0	1	3
317	First	102901	Type 1	17	3	6	2	-0.333333	0	1	1	3	2	6	4	1.1592	1.0155	0	1	0	2	1	0	0	0	0	0	0	1	0	0	0	0	1	0	1	0	0	2	1	2	0	0	0	0	0	0	0	0
318	First	102901	Type 1	18	3	10	5	-0.538462	3	6	6	3	9	10	0	0.482376	1.50162	0	0	0	0	0	0	0	0	0	0	0	0	2	0	0	0	1	3	0	0	0	2	5	0	0	0	0	2	0	0	0	0
319	First	102901	Type 1	19	4	7	2	-0.272727	1	6	5	1	7	7	0	0.571429	1.13838	0	0	0	0	0	0	0	0	0	0	0	2	1	0	0	0	1	0	0	0	0	2	2	0	0	0	2	2	1	0	0	1
320	First	102901	Type 1	20	6	7	8	-0.0769231	2	5	7	0	10	8	4	0.598352	0.835183	0	0	0	3	1	0	0	0	0	0	0	3	3	1	0	1	2	2	0	0	1	0	0	0	0	1	0	2	0	0	0	1
321	First	102901	Type 1	21	4	1	2	0.6	5	1	1	0	7	1	0	1.45774	0.935414	0	0	0	0	0	0	0	0	0	0	0	0	0	0	0	0	1	0	1	0	0	3	2	1	0	0	0	0	0	0	0	0
322	First	102901	Type 1	22	1	4	3	-0.6	1	2	2	3	3	6	0	0.41574	1.23728	0	0	0	0	0	0	0	0	0	0	0	2	1	0	0	0	1	0	0	0	1	1	0	0	0	0	1	1	0	0	0	1
323	First	102901	Type 1	23	3	12	1	-0.6	5	4	5	0	10	6	1	0.5	1.40312	1	0	0	0	0	0	0	0	0	0	1	3	1	0	0	0	4	1	0	0	1	2	0	0	0	0	2	0	0	0	0	1
324	First	102901	Type 1	24	5	5	3	0	3	5	4	1	8	6	0	0.142857	1.06904	0	0	0	0	0	0	0	0	0	0	0	2	0	0	0	0	2	1	0	0	0	2	1	0	0	1	1	1	0	0	1	1
325	First	102901	Type 1	25	5	5	3	0	3	4	4	2	7	7	0	0.524891	0.994885	0	0	0	0	0	0	0	0	0	0	1	2	1	0	0	0	1	0	0	0	1	1	2	0	0	0	2	2	0	0	0	1
326	First	102901	Type 1	26	0	3	0	-1	1	1	1	0	2	2	0	0.935414	2	0	0	0	0	0	0	0	0	0	0	0	2	0	0	0	0	1	0	0	0	0	1	0	0	0	0	0	0	0	0	0	0
327	First	102901	Type 1	27	4	2	2	0.333333	6	0	0	0	8	0	1	1.1592	0.637377	0	0	0	1	0	0	0	0	0	0	0	1	0	1	0	0	0	1	0	0	0	0	2	1	2	0	0	0	0	0	0	0
328	First	102901	Type 1	28	6	16	13	-0.454545	0	5	5	8	7	20	9	0.531581	0.626353	2	4	1	0	2	0	0	0	0	0	4	2	2	1	0	2	3	1	2	0	1	1	3	0	0	1	2	1	0	0	0	1
329	First	102901	Type 1	29	5	6	4	-0.0909091	1	3	3	1	6	6	4	0.816497	0.857969	0	0	1	2	1	0	0	0	0	0	0	1	0	1	0	0	1	3	2	0	0	1	1	0	0	0	0	0	0	0	0	1
330	First	102901	Type 1	30	3	7	3	-0.4	4	2	3	2	7	6	1	0.392232	1.07692	0	0	1	0	0	0	0	0	0	0	0	2	1	0	0	0	1	2	0	0	0	0	1	0	0	0	1	1	0	0	0	2
331	First	102902	Type 1	1	1	1	0	0	0	1	1	0	1	2	0	1.33333	1.33333	0	0	0	0	0	0	0	0	0	0	0	0	0	0	0	0	0	1	0	0	0	1	1	0	0	0	0	0	0	0	0	0
332	First	102902	Type 1	2	1	3	3	-0.5	1	2	1	1	4	3	1	0.857143	1.06904	0	1	0	0	0	0	0	0	0	0	0	0	0	0	0	0	2	1	0	0	1	1	0	0	0	0	1	1	0	0	0	0
333	First	102902	Type 1	3	1	0	1	1	0	1	1	0	2	1	0	1.33333	0.816497	0	0	0	0	0	0	0	0	0	0	0	0	0	0	0	1	0	0	0	0	0	1	0	1	0	0	0	0	0	0	0	0
334	First	102902	Type 1	4	2	0	4	1	0	0	2	1	2	3	2	1.26491	0.632456	0	0	1	1	0	0	0	0	0	0	0	0	0	0	0	0	1	1	1	0	1	1	0	0	0	0	0	0	0	0	0	0
335	First	102902	Type 1	5	2	2	1	0	0	1	0	1	1	3	2	1.22474	0.935414	0	1	0	1	0	0	0	0	0	0	0	0	0	0	0	1	1	0	0	0	1	0	1	0	0	0	0	0	0	0	0	0
336	First	102902	Type 1	6	1	1	1	0	0	0	0	1	0	2	2	1.22474	1.22474	0	0	1	1	0	0	0	0	0	0	0	0	0	0	0	0	0	1	0	0	0	1	0	0	0	0	0	0	0	0	0	0
337	First	102902	Type 1	7	2	0	5	1	0	1	2	1	3	3	2	0.971825	0.971825	1	0	0	0	0	0	0	1	0	0	0	1	0	0	0	1	1	1	0	0	0	0	2	0	0	0	0	0	0	0	0	0
338	First	102902	Type 1	8	2	1	3	0.333333	0	1	1	0	2	3	2	1.26491	1.09545	1	0	0	1	0	0	0	0	0	0	0	0	0	0	0	0	2	1	0	0	0	1	0	1	0	0	0	0	0	0	0	0
339	First	102902	Type 1	9	3	0	4	1	0	1	1	0	2	3	3	2	0.894427	0	1	1	0	0	0	1	0	0	0	0	0	0	0	0	0	0	0	0	0	1	2	2	0	0	0	0	0	0	0	0	0
340	First	102902	Type 1	10	1	3	1	-0.5	1	1	0	0	2	2	2	0.935414	0.935414	1	1	0	0	0	0	0	0	0	0	0	1	0	0	0	1	1	0	0	0	0	0	1	0	0	0	0	0	0	0	0	0
341	First	102902	Type 1	11	0	1	5	-1	0	0	0	0	2	2	3	0.935414	0.935414	2	1	0	0	0	0	0	0	0	0	0	1	1	0	0	1	0	0	0	0	0	0	1	0	0	0	0	0	0	0	0	0
342	First	102902	Type 1	12	5	10	5	-0.333333	6	3	2	2	11	6	4	0.576351	0.903664	1	2	0	1	0	0	0	0	0	0	0	1	1	0	0	0	2	0	0	0	3	3	1	0	0	1	2	0	1	0	0	1
343	First	102902	Type 1	13	1	4	6	-0.6	1	1	1	0	6	1	5	0.571429	0.968904	1	2	0	2	0	0	0	0	0	0	0	1	1	0	0	0	1	0	1	0	0	1	1	0	0	0	0	1	0	0	0	0
344	First	102902	Type 1	14	1	1	0	0	0	1	1	0	1	2	0	1.33333	1.33333	0	0	0	0	0	0	0	0	0	0	0	0	0	0	0	0	0	0	0	0	1	0	1	0	0	1	0	0	0	0	0	0
345	First	102902	Type 1	15	2	3	3	-0.2	0	2	3	1	3	5	1	1.1592	1.22474	1	0	0	0	0	0	0	0	0	0	0	0	0	0	0	0	1	0	0	0	0	2	3	0	0	0	1	1	0	0	0	0
346	First	102902	Type 1	16	1	6	2	-0.714286	1	1	1	1	4	3	3	0.571429	0.968904	1	1	1	0	0	0	0	0	0	0	1	0	1	0	0	0	1	0	0	0	1	1	0	0	0	1	1	0	0	0	0	0
347	First	102902	Type 1	17	0	0	1	NA	0	1	0	0	1	1	0	1.22474	1.22474	0	0	0	0	0	0	0	0	0	0	0	0	0	0	0	1	0	0	0	0	0	1	0	0	0	0	0	0	0	0	0	0
348	First	102902	Type 1	18	3	7	5	-0.4	3	1	1	0	7	3	6	0.707107	0.83666	0	3	1	2	0	0	0	0	0	0	1	1	1	0	0	0	2	0	2	0	0	1	0	0	0	1	1	0	0	0	0	0
349	First	102902	Type 1	19	1	0	2	1	0	0	1	2	1	3	0	0.935414	0.935414	0	0	0	0	0	0	0	0	0	0	0	1	1	0	0	0	0	0	0	0	0	1	0	0	0	1	0	0	0	0	0	0
350	First	102902	Type 1	20	2	3	0	-0.2	0	0	0	1	1	2	3	0.816497	1.33333	0	1	1	1	0	0	0	0	0	0	0	1	0	0	0	0	0	0	1	0	0	1	0	0	0	0	0	0	0	0	0	0
351	First	102902	Type 1	21	3	3	0	0	2	1	0	0	4	1	2	1.26491	0.632456	0	1	0	1	0	0	0	0	0	0	1	1	0	1	0	0	0	0	0	0	0	1	1	0	0	0	0	0	0	0	0	0
352	First	102902	Type 1	22	3	4	6	-0.142857	1	3	3	2	5	7	2	0.62361	0.677003	0	1	1	0	0	0	0	0	0	0	1	1	2	1	0	0	0	1	0	0	0	0	1	1	0	1	1	1	0	0	0	1
353	First	102902	Type 1	23	6	7	7	-0.0769231	7	4	4	0	13	5	3	0.835183	0.647884	0	1	0	2	0	0	0	0	0	0	0	1	2	0	0	2	3	1	2	0	0	3	0	3	0	1	0	0	0	0	0	0
354	First	102902	Type 1	24	2	8	6	-0.6	2	3	1	4	7	7	3	0.614452	0.826845	1	1	0	1	0	0	0	0	0	0	1	1	0	2	0	1	2	1	1	0	0	3	0	0	0	0	1	1	0	0	0	0
355	First	102902	Type 1	25	0	0	3	NA	1	0	1	0	2	1	1	1.33333	0.816497	0	0	1	0	0	0	0	0	0	0	0	0	0	0	0	1	0	0	0	0	0	1	1	0	0	0	0	0	0	0	0	0
356	First	102902	Type 1	26	1	3	3	-0.5	1	1	0	0	3	2	3	1.09545	1.54919	1	2	0	0	0	0	0	0	0	0	1	2	0	0	0	0	1	0	0	0	0	1	0	0	0	0	0	0	0	0	0	0
357	First	102902	Type 1	27	1	0	1	1	0	1	1	0	2	1	0	1.33333	0.816497	0	0	0	0	0	0	0	0	0	0	0	0	0	0	0	1	0	0	0	0	0	1	1	0	0	0	0	0	0	0	0	0
358	First	102902	Type 1	28	2	1	0	0.333333	0	1	0	0	1	1	2	2	1.22474	0	1	0	1	0	0	0	0	0	0	1	1	0	0	0	0	0	0	0	0	0	0	0	0	0	0	0	0	0	0	0	0
359	First	102902	Type 1	29	1	5	5	-0.666667	6	1	0	0	9	1	2	0.707107	1.30384	1	0	0	1	0	0	0	0	0	0	0	0	0	0	0	0	1	1	0	0	0	3	0	1	0	0	2	1	0	0	0	1
360	First	102902	Type 1	30	2	1	2	0.333333	1	1	1	0	4	1	1	1.26491	0.894427	1	0	0	0	0	0	0	0	0	0	0	0	0	0	0	0	0	0	0	0	2	1	0	0	0	0	0	0	0	0	0	1
361	First	111001	Type 1	1	2	9	5	-0.636364	3	2	4	1	8	6	3	0.416497	0.857143	0	2	1	0	0	0	0	0	0	0	0	0	0	1	0	0	1	2	1	0	0	1	1	1	0	0	0	3	1	0	0	2
362	First	111001	Type 1	2	2	3	2	-0.2	4	0	1	0	6	1	1	0.728431	0.968904	0	1	0	0	0	0	0	0	0	0	0	1	0	0	0	0	1	1	0	0	1	1	1	0	0	0	0	0	0	0	0	0
363	First	111001	Type 1	3	5	6	8	-0.0909091	4	4	4	0	10	5	5	0.210819	0.760117	1	0	2	1	1	0	0	0	0	0	1	0	1	0	0	1	0	2	0	0	0	1	2	0	0	2	0	0	0	1	0	1
364	First	111001	Type 1	4	3	7	7	-0.4	7	3	3	0	12	4	2	0.414578	0.775605	0	0	0	2	0	0	0	0	0	0	0	1	0	3	0	0	0	2	0	1	0	1	1	1	0	0	0	2	2	1	0	0
365	First	111001	Type 1	5	2	2	1	0	0	0	0	0	2	0	4	1.22474	1.22474	0	0	3	1	0	0	0	0	0	0	0	0	0	0	0	0	0	1	0	0	0	1	0	0	0	0	0	0	0	0	0	0
366	First	111001	Type 1	6	1	4	3	-0.6	1	2	0	1	4	3	2	0.571429	1.06904	0	1	1	0	0	0	0	0	0	0	0	1	0	0	0	0	0	1	0	0	0	0	1	0	0	0	1	2	0	0	0	0
367	First	111001	Type 1	7	0	3	1	-1	0	0	1	0	2	1	2	1.33333	2	1	1	0	0	0	0	0	0	0	0	0	0	0	0	0	1	0	0	0	0	0	0	0	0	0	0	0	0	0	0	2	0
368	First	111001	Type 1	8	2	6	2	-0.5	0	2	1	0	4	3	4	0.968904	1.2454	0	1	3	0	0	0	0	0	0	0	0	0	0	0	0	0	1	2	0	0	0	0	0	0	0	0	0	1	0	0	0	2
369	First	111001	Type 1	9	6	12	5	-0.333333	4	2	1	3	9	7	8	0.935414	0.996086	0	2	3	2	0	0	0	1	0	0	0	0	2	0	0	0	1	0	0	0	1	3	4	1	0	0	1	2	0	0	0	1
370	First	111001	Type 1	10	4	2	0	0.333333	2	1	1	0	5	1	1	2	0.62361	0	1	0	0	0	0	0	0	0	0	0	0	0	0	0	0	2	1	2	1	0	0	0	0	0	0	0	0	0	0	0	0
371	First	111001	Type 1	11	2	2	0	0	2	0	1	0	3	1	1	1.45774	1.45774	0	0	1	0	0	0	0	0	0	0	0	0	0	0	0	0	0	0	0	0	0	0	1	0	0	0	0	2	1	0	0	0
372	First	111001	Type 1	12	3	4	1	-0.142857	4	1	1	0	6	2	1	1.0155	1.0155	0	0	1	0	0	0	0	0	0	0	0	0	0	0	0	0	0	0	0	0	0	1	2	0	0	1	2	1	0	0	0	0
373	First	111001	Type 1	13	2	7	3	-0.555556	5	0	0	0	9	0	4	1.23728	1.23728	0	1	1	1	1	0	0	0	0	0	0	1	0	0	0	0	3	1	2	0	0	2	0	0	0	0	0	0	0	0	0	0
374	First	111001	Type 1	14	2	4	0	-0.333333	1	0	1	0	3	1	3	0.935414	1.45774	0	1	2	0	0	0	0	0	0	0	0	1	1	0	0	0	0	0	0	0	0	0	0	0	0	0	0	1	0	0	0	0
375	First	111001	Type 1	15	7	3	0	0.4	4	2	1	0	7	2	2	1.23728	0.647884	0	0	1	0	0	0	0	1	0	0	0	0	0	0	0	1	1	2	1	0	0	1	2	0	1	0	0	0	0	0	0	0
376	First	111001	Type 1	16	2	6	5	-0.5	3	1	2	2	6	5	3	0.530087	1.09091	0	1	1	0	0	0	1	0	0	0	0	0	2	1	0	0	2	2	0	0	0	1	1	0	0	0	0	1	0	0	0	1
377	First	111001	Type 1	17	5	10	3	-0.333333	1	0	1	1	6	3	10	1.01835	0.888889	3	0	2	0	0	2	3	0	0	0	0	1	1	0	0	3	0	2	0	0	1	1	0	0	0	0	0	0	0	0	0	0
378	First	111001	Type 1	18	1	3	1	-0.5	1	0	0	0	4	0	2	2	1.22474	0	1	1	0	0	0	0	0	0	0	0	0	0	0	0	0	0	0	0	0	0	2	2	0	0	0	0	0	0	0	0	0
379	First	111001	Type 1	19	2	2	2	0	4	0	0	0	6	0	1	0.971825	0.816497	0	0	1	0	0	0	0	0	0	0	0	0	1	0	0	0	2	0	1	0	0	0	1	1	0	0	0	0	0	0	0	0
380	First	111001	Type 1	20	0	4	2	-1	1	0	1	0	4	1	2	1.54919	1.26491	0	1	1	0	0	0	0	0	0	0	0	0	0	0	0	0	3	1	0	0	0	0	1	0	0	0	0	0	0	0	0	0
381	First	111001	Type 1	21	9	9	5	0	9	3	4	0	16	4	4	0.41833	0.821584	1	1	1	1	0	0	0	0	0	0	0	0	3	2	0	0	1	3	1	0	1	3	1	1	0	0	1	1	0	0	0	1
382	First	111001	Type 1	22	3	1	5	0.5	7	0	1	0	8	1	1	0.544331	0.955814	0	0	0	0	0	0	0	0	0	1	0	0	0	0	0	0	1	1	0	0	0	0	1	1	0	1	0	2	0	0	0	0
383	First	111001	Type 1	23	1	5	5	-0.666667	3	1	0	0	6	2	4	0.847791	0.847791	0	0	2	2	0	0	0	0	0	0	0	0	1	1	0	0	2	0	1	0	0	1	1	1	0	0	0	0	0	0	0	0
384	First	111001	Type 1	24	3	4	4	-0.142857	3	1	1	0	7	2	3	1.23728	0.888889	0	2	1	0	0	0	0	0	0	0	1	0	1	0	0	1	3	2	0	0	0	1	0	0	0	0	0	0	0	0	0	0
385	First	111001	Type 1	25	0	1	4	-1	1	0	0	0	2	1	3	0.816497	1.33333	1	1	1	0	0	0	0	0	0	0	1	0	0	0	0	1	0	0	0	0	0	1	0	0	0	0	0	0	0	0	0	0
386	First	111001	Type 1	26	4	3	0	0.142857	3	2	2	0	5	3	0	1.40312	1.1592	0	0	0	0	0	0	0	0	0	0	1	0	0	0	0	3	2	1	0	0	1	0	0	0	0	0	0	0	0	0	0	0
387	First	111001	Type 1	27	2	4	2	-0.333333	3	0	1	0	6	1	2	0.968904	1.06904	0	0	1	1	0	0	0	0	0	0	0	0	0	1	0	0	1	2	0	0	0	1	2	0	0	0	0	0	0	0	0	0
388	First	111001	Type 1	28	4	9	2	-0.384615	7	1	1	0	11	2	3	1.10405	0.624926	0	1	2	0	0	0	0	0	0	0	0	0	0	0	0	0	0	0	0	0	0	0	1	0	0	1	3	2	1	0	2	0
389	First	111001	Type 1	29	3	1	3	0.5	5	1	1	0	7	1	0	1.0155	1.0155	0	0	0	0	0	0	0	0	0	0	0	0	0	0	0	0	0	1	0	0	0	1	2	0	0	0	2	1	1	0	0	0
390	First	111001	Type 1	30	3	4	1	-0.142857	3	1	0	0	5	2	2	1.06904	0.857143	0	0	1	1	0	0	0	0	0	0	0	0	1	1	0	0	0	0	0	0	0	0	1	0	0	0	2	1	1	0	0	0
391	First	111201	Type 1	1	3	11	1	-0.571429	1	2	1	3	5	7	4	0.816497	0.565194	1	2	0	1	0	0	0	0	0	0	0	0	0	1	0	0	1	1	1	0	1	1	2	2	0	1	0	0	0	0	0	1
392	First	111201	Type 1	2	2	3	8	-0.2	2	1	2	1	6	4	4	0.447214	0.894427	0	2	0	1	1	0	0	0	0	0	0	0	0	1	0	0	2	1	0	0	1	1	1	0	0	0	1	1	0	0	0	1
393	First	111201	Type 1	3	9	14	7	-0.217391	7	2	4	1	13	9	9	0.421528	0.741341	2	3	2	1	1	0	0	0	0	0	0	2	1	1	0	1	1	0	0	0	0	1	4	2	0	1	0	3	2	0	1	0
394	First	111201	Type 1	4	3	8	6	-0.454545	2	2	1	2	6	6	6	0.726483	0.62361	1	2	1	2	0	0	0	0	0	0	0	0	0	0	0	1	1	1	0	0	0	1	1	1	0	0	0	0	1	0	0	3
395	First	111201	Type 1	5	5	5	9	0	6	1	3	1	10	5	5	0.471405	0.666667	0	2	1	2	0	0	0	0	0	0	0	1	0	0	0	1	1	1	1	0	1	1	0	1	0	0	1	0	1	0	1	2
396	First	111201	Type 1	6	2	4	3	-0.333333	3	0	0	0	5	2	3	0.728431	1.06904	0	2	0	1	0	0	0	0	0	0	0	0	0	0	0	0	1	0	1	0	0	0	1	0	0	0	0	1	0	0	0	0
397	First	111201	Type 1	7	2	6	3	-0.5	0	1	1	1	4	3	5	0.968904	1.39971	0	3	0	1	1	0	0	0	0	0	0	0	0	0	0	0	2	1	0	0	0	2	1	0	0	0	1	0	0	0	0	0
398	First	111201	Type 1	8	3	2	5	0.2	0	2	2	2	3	6	2	1.23728	1.07726	0	1	0	1	0	0	0	0	0	0	0	0	0	0	0	0	1	1	0	0	0	3	2	1	0	0	1	0	0	0	0	0
399	First	111201	Type 1	9	3	10	7	-0.538462	3	3	3	2	9	7	5	0.870524	0.870524	0	2	1	1	1	0	0	0	0	0	0	1	0	0	0	1	3	1	2	0	0	3	3	0	0	0	1	0	1	0	0	0
400	First	111201	Type 1	10	4	12	5	-0.5	2	4	2	2	8	7	7	0.421637	0.843274	1	1	3	2	0	0	0	0	0	0	0	1	2	1	0	0	2	0	2	0	0	1	1	0	0	0	0	2	2	0	0	0
401	First	111201	Type 1	11	1	2	5	-0.333333	1	0	2	0	4	2	3	0.62361	0.971825	0	1	1	1	0	0	0	0	0	0	0	1	0	0	0	1	0	0	0	0	0	1	1	0	0	0	0	2	0	0	0	0
402	First	111201	Type 1	12	5	6	2	-0.0909091	1	0	1	1	3	3	8	0.62361	1.22474	2	2	1	2	1	0	0	0	0	0	1	1	0	0	0	0	1	0	0	0	0	1	1	0	0	0	1	0	0	0	0	0
403	First	111201	Type 1	13	4	7	3	-0.272727	4	2	2	1	9	3	3	0.424918	0.677003	0	1	1	1	0	0	0	0	0	0	1	0	2	1	0	0	1	1	1	0	1	0	1	0	0	0	1	1	0	0	0	1
404	First	111201	Type 1	14	3	6	3	-0.333333	0	3	4	1	6	5	2	0.881396	1.09091	0	1	0	0	1	0	0	0	0	0	0	1	0	0	0	0	1	0	0	0	0	3	0	1	0	0	1	0	3	1	0	0
405	First	111201	Type 1	15	2	6	5	-0.5	1	1	3	2	4	7	3	0.530087	1.12815	0	2	0	1	0	0	0	0	0	0	1	2	1	0	0	0	1	1	0	0	0	2	0	1	0	0	1	0	0	0	0	1
406	First	111201	Type 1	16	0	7	0	-1	3	0	0	0	5	1	2	0.816497	2	0	2	0	0	0	0	0	0	0	0	0	0	0	0	0	0	1	0	0	0	0	3	0	0	0	0	1	0	0	0	0	1
407	First	111201	Type 1	17	6	12	11	-0.333333	3	6	2	4	10	12	8	0.698286	0.683332	1	2	1	2	2	0	0	0	0	0	1	5	1	1	1	1	2	0	3	1	0	1	0	1	0	0	1	1	1	0	0	0
408	First	111201	Type 1	18	3	10	6	-0.538462	2	2	5	0	8	6	6	0.692526	0.473804	0	2	1	2	1	0	0	0	0	0	0	1	0	0	0	0	0	2	1	1	1	1	1	2	1	0	0	0	1	0	0	1
409	First	111201	Type 1	19	6	5	3	0.0909091	3	2	3	0	7	5	3	1.40929	0.726483	0	2	0	0	1	0	0	0	0	0	0	0	1	1	0	0	1	0	0	0	1	4	2	2	0	0	0	0	0	0	0	0
410	First	111201	Type 1	20	7	4	7	0.272727	6	3	3	0	11	4	4	0.557773	0.730297	1	2	0	1	0	0	0	0	0	0	0	1	2	0	0	0	2	1	1	0	0	0	2	1	0	1	1	1	2	0	0	0
411	First	111201	Type 1	21	8	5	5	0.230769	3	1	2	0	8	3	8	1.1642	0.603023	1	2	3	1	1	0	0	0	0	0	2	2	2	1	0	0	0	1	1	0	0	1	1	0	0	0	0	0	0	0	0	0
412	First	111201	Type 1	22	3	5	4	-0.25	3	0	1	0	6	1	6	0.857143	0.857143	1	1	2	1	0	0	0	0	0	1	0	0	0	0	0	0	2	0	1	0	0	0	1	1	0	0	0	0	0	0	0	0
413	First	111201	Type 1	23	4	10	3	-0.428571	5	1	3	0	10	3	5	0.929465	0.713355	2	2	1	0	0	0	0	0	0	0	0	1	1	0	0	2	2	0	2	1	0	2	0	1	0	0	1	0	0	0	0	0
414	First	111201	Type 1	24	6	9	10	-0.2	5	5	6	1	13	9	4	0.915884	0.652395	0	1	1	1	1	0	0	0	0	0	0	0	1	0	0	0	2	0	0	2	1	4	3	3	1	1	3	0	0	0	0	1
415	First	111201	Type 1	25	4	6	7	-0.2	3	2	1	5	7	8	3	0.298142	0.894427	0	1	0	1	1	0	0	0	0	0	0	1	0	1	0	0	2	2	0	0	0	2	1	1	0	0	1	1	0	0	0	1
416	First	111201	Type 1	26	3	7	4	-0.4	4	0	1	0	8	2	5	0.316228	1.14018	1	2	1	1	0	0	0	0	0	0	0	1	1	1	0	0	2	0	0	0	0	1	0	0	0	0	1	0	1	0	0	1
417	First	111201	Type 1	27	3	12	9	-0.6	3	3	3	1	13	5	7	0.93953	0.67128	1	3	2	1	0	0	0	0	0	0	0	0	0	0	0	2	3	1	0	0	0	4	3	2	0	0	0	0	2	0	0	0
418	First	111201	Type 1	28	8	10	7	-0.111111	1	4	4	3	6	12	8	0.376796	0.835183	1	2	2	2	1	0	0	0	0	0	0	0	1	1	0	0	0	2	2	0	0	2	2	2	0	0	2	1	0	0	0	2
419	First	111201	Type 1	29	4	4	4	0	4	1	0	0	7	1	5	0.847791	0.75	0	1	2	1	1	0	0	0	0	0	0	0	1	0	1	0	0	1	0	0	0	2	1	1	0	0	1	0	0	0	0	0
420	First	111201	Type 1	30	3	4	2	-0.142857	2	1	2	0	5	2	3	0.728431	1.3248	0	1	1	0	1	0	0	0	0	0	0	1	0	0	0	0	0	0	0	0	0	2	1	0	0	0	1	0	0	0	0	1
421	First	112901	Type 1	1	1	2	4	-0.333333	1	0	0	0	4	0	4	0.935414	0.935414	0	0	1	2	0	0	1	0	0	0	1	0	0	0	0	0	0	0	1	0	0	0	2	0	0	0	0	0	0	0	0	0
422	First	112901	Type 1	2	4	2	6	0.333333	1	1	1	1	4	4	5	0.75	0.847791	0	1	1	1	0	0	1	1	0	0	0	0	0	0	0	2	0	1	0	0	0	2	1	0	0	0	1	0	0	0	0	0
423	First	112901	Type 1	3	2	2	1	0	2	0	1	0	4	1	1	1.26491	1.09545	0	0	1	0	0	0	0	0	0	0	0	0	0	0	0	0	1	2	0	0	0	0	0	0	0	0	0	1	1	0	0	0
424	First	112901	Type 1	4	2	3	1	-0.2	0	0	1	0	1	2	4	1.33333	1.33333	0	1	2	0	1	0	0	0	0	0	1	0	1	0	0	1	0	0	0	0	0	0	0	0	0	0	0	0	0	0	0	0
425	First	112901	Type 1	5	4	8	3	-0.333333	3	2	2	0	8	3	5	1.05235	0.881396	2	1	1	1	0	0	0	0	0	0	0	0	0	1	0	1	0	3	1	0	0	1	2	2	0	0	0	0	0	0	0	0
426	First	112901	Type 1	6	0	2	0	-1	0	0	1	0	1	1	1	1.22474	2	0	0	1	0	0	0	0	0	0	0	0	0	0	0	0	0	0	0	0	0	0	0	1	0	0	0	0	1	0	0	0	0
427	First	112901	Type 1	7	1	4	3	-0.6	0	0	2	1	2	4	3	0.971825	1.61589	0	0	2	1	0	0	0	0	0	0	0	0	0	0	0	0	0	3	0	0	0	1	1	0	0	0	0	1	0	0	0	0
428	First	112901	Type 1	8	0	3	2	-1	0	2	1	0	2	3	1	0.894427	1.26491	0	0	1	0	0	0	0	0	0	0	0	0	0	0	0	0	1	1	0	0	0	1	1	0	0	0	0	1	0	0	0	0
429	First	112901	Type 1	9	3	1	3	0.5	3	1	1	0	4	2	2	0.62361	0.62361	0	0	1	1	0	0	0	0	0	0	0	0	0	0	0	0	1	0	0	0	0	0	1	0	0	0	1	0	1	0	1	0
430	First	112901	Type 1	10	2	3	2	-0.2	2	2	1	0	4	2	2	0.62361	1.33333	0	0	1	0	1	0	0	0	0	0	0	0	1	0	0	0	1	1	0	0	0	0	1	0	0	0	1	1	0	0	0	0
431	First	112901	Type 1	11	0	1	3	-1	0	0	1	0	1	2	2	1.33333	1.33333	0	0	1	1	0	0	0	0	0	0	0	0	0	0	0	0	0	0	0	0	0	0	0	0	0	0	2	0	0	0	0	0
432	First	112901	Type 1	12	2	2	0	0	0	0	1	0	1	1	3	1.22474	2	0	0	2	1	0	0	0	0	0	0	0	0	0	0	0	0	0	0	0	0	0	0	1	0	0	0	0	1	0	0	0	0
433	First	112901	Type 1	13	2	3	4	-0.2	3	0	0	0	6	0	4	1.22474	0.816497	0	0	3	1	0	0	0	0	0	0	0	0	1	0	0	1	0	2	1	0	0	1	0	0	0	0	0	0	0	0	0	0
434	First	112901	Type 1	14	0	5	1	-1	1	0	0	1	3	2	2	0.632456	1.54919	0	0	1	1	0	0	0	0	0	0	0	0	1	0	0	0	0	1	0	0	0	0	1	0	0	0	0	0	0	0	0	0
435	First	112901	Type 1	15	1	4	3	-0.6	3	1	1	0	5	2	2	1.06904	1.66599	0	0	1	1	0	0	0	0	0	0	0	0	1	0	0	0	1	3	0	0	0	0	2	0	0	0	0	0	0	0	0	0
436	First	112901	Type 1	16	0	2	3	-1	1	1	0	1	3	2	1	0.894427	0.894427	0	0	1	0	0	0	0	0	0	0	0	0	1	1	0	0	2	0	0	0	0	0	1	0	0	0	0	0	0	0	0	0
437	First	112901	Type 1	17	1	1	2	0	0	0	1	1	1	2	2	1.33333	0.816497	1	0	0	1	0	0	0	0	0	0	0	0	0	0	0	0	1	0	0	0	0	0	1	1	0	0	0	0	0	0	0	0
438	First	112901	Type 1	18	3	6	8	-0.333333	3	4	3	1	8	6	4	0.614452	0.942208	1	1	1	1	0	0	0	0	0	0	0	1	0	0	0	2	2	2	0	0	0	2	0	0	0	0	1	1	0	0	1	1
439	First	112901	Type 1	19	2	2	4	0	1	0	1	1	3	3	3	1.22474	1.22474	0	2	0	1	0	0	0	0	0	0	0	1	0	0	0	1	2	1	0	0	0	1	0	0	0	0	0	0	0	0	0	0
440	First	112901	Type 1	20	7	6	7	0.0769231	3	1	1	0	8	3	10	0.881396	0.927094	1	1	5	1	1	0	0	0	1	0	0	0	0	0	0	1	0	0	0	0	3	1	1	0	0	1	1	2	0	0	0	0
441	First	112901	Type 1	21	1	0	3	1	0	1	0	0	2	1	2	2	1.33333	0	1	1	0	0	0	0	0	0	0	0	0	0	0	0	0	0	0	0	0	1	2	0	0	0	0	0	0	0	0	0	0
442	First	112901	Type 1	22	2	4	1	-0.333333	2	0	0	0	3	1	4	0.5	2	1	1	1	1	0	0	0	0	0	0	0	0	0	1	0	0	0	0	1	0	0	0	0	1	0	0	0	0	0	0	0	0
443	First	112901	Type 1	23	9	12	7	-0.142857	3	4	3	0	11	6	12	0.545507	0.823529	2	4	3	1	1	0	0	1	0	0	1	3	1	0	0	1	2	1	1	0	0	1	2	0	0	2	2	0	0	0	0	0
444	First	112901	Type 1	24	2	4	3	-0.333333	1	2	2	0	4	4	2	0.847791	1.22474	0	1	1	0	0	0	0	0	0	0	0	2	0	0	0	0	1	2	0	0	0	1	2	0	0	0	0	0	0	0	0	0
445	First	112901	Type 1	25	2	0	10	1	0	2	2	3	2	8	3	0.894427	0.83666	0	2	1	0	0	0	0	0	0	0	0	0	0	0	0	0	1	1	0	0	4	0	0	0	0	1	1	1	1	0	0	0
446	First	112901	Type 1	26	1	0	3	1	0	0	0	0	2	0	3	1.22474	1.22474	1	1	0	1	0	0	0	0	0	0	0	0	1	0	0	0	1	0	0	0	0	0	0	0	0	0	0	0	0	0	0	0
447	First	112901	Type 1	27	2	2	1	0	1	0	1	0	3	1	2	1.45774	1.22474	0	1	1	0	0	0	0	0	0	0	0	0	0	0	0	0	1	0	0	0	0	1	2	0	0	0	0	0	0	0	0	0
448	First	112901	Type 1	28	2	0	3	1	1	0	0	2	2	3	1	0.894427	0.894427	0	0	1	0	0	0	0	0	0	0	0	0	1	1	0	0	0	0	0	0	0	1	0	0	0	0	0	1	1	0	0	0
449	First	112901	Type 1	29	0	2	3	-1	0	1	1	1	2	3	1	0.894427	1.09545	0	0	1	0	0	0	0	0	0	0	0	1	1	0	0	0	0	0	1	0	0	0	2	0	0	0	0	0	0	0	0	0
450	First	112901	Type 1	30	0	5	2	-1	0	0	1	1	3	2	3	0.632456	1.26491	0	0	0	2	1	0	0	0	0	0	0	0	0	0	0	0	0	1	0	0	0	0	1	0	0	0	0	0	2	0	0	0
451	First	112902	Type 1	1	2	2	1	0	2	0	1	0	3	1	2	0.935414	1.22474	0	1	1	0	0	0	0	0	0	0	0	0	0	0	0	0	0	0	0	0	0	1	1	0	0	0	0	1	0	0	0	1
452	First	112902	Type 1	2	8	7	3	0.0666667	1	3	4	2	6	6	7	0.935414	1.19606	1	3	2	0	1	0	0	0	0	0	0	0	0	0	0	0	1	1	0	0	1	3	1	0	0	0	4	0	1	0	0	0
453	First	112902	Type 1	3	0	1	2	-1	0	0	1	1	1	2	1	0.816497	0.816497	0	0	1	0	0	0	0	0	0	0	0	0	0	0	0	0	1	0	0	0	0	0	0	0	0	0	0	1	0	0	0	0
454	First	112902	Type 1	4	1	6	4	-0.714286	0	2	4	3	4	7	1	0.445362	1.3606	1	0	0	0	0	0	0	0	0	0	0	1	0	0	0	0	2	0	0	0	0	1	1	0	0	1	3	0	0	0	0	1
455	First	112902	Type 1	5	2	3	2	-0.2	2	2	1	0	4	3	1	0.968904	0.968904	0	0	1	0	0	0	0	0	0	0	0	0	1	0	0	0	0	0	0	0	0	1	0	0	0	0	1	0	0	0	1	1
456	First	112902	Type 1	6	2	4	4	-0.333333	1	3	2	1	5	4	2	0.41574	1.07726	0	1	1	0	0	0	0	0	0	0	0	1	0	0	0	0	1	1	0	0	1	1	1	0	0	0	0	2	0	0	0	0
457	First	112902	Type 1	7	0	4	1	-1	3	1	1	0	5	1	0	0.62361	1.33333	0	0	0	0	0	0	0	0	0	0	0	0	1	0	0	0	1	0	0	0	0	1	1	0	0	0	2	0	0	0	0	0
458	First	112902	Type 1	8	0	1	3	-1	0	1	1	0	2	2	1	0.935414	0.935414	0	1	0	0	0	0	0	0	0	0	1	0	0	0	0	0	0	0	0	0	0	0	0	0	0	0	1	1	0	0	0	1
459	First	112902	Type 1	9	1	7	5	-0.75	2	3	4	1	7	5	2	0.565194	1.13652	0	0	1	1	0	0	0	0	0	0	0	0	2	0	0	0	0	2	1	0	0	3	1	0	0	0	1	2	0	0	0	0
460	First	112902	Type 1	10	2	0	0	1	1	0	1	0	2	1	0	2	0.816497	0	0	0	0	0	0	0	0	0	0	0	0	0	0	0	0	0	0	0	0	1	1	1	0	0	0	0	0	0	0	0	0
461	First	112902	Type 1	11	5	1	5	0.666667	0	0	0	1	1	3	8	0.5	0.935414	2	1	2	1	2	0	0	0	0	0	0	0	1	0	0	0	1	0	0	0	0	1	0	0	0	0	0	0	1	0	0	0
462	First	112902	Type 1	12	1	5	4	-0.666667	4	2	3	1	7	4	0	0.340151	1.19917	0	0	0	0	0	0	0	0	0	0	0	1	1	0	0	0	1	0	0	0	0	2	1	0	0	0	2	0	0	0	1	1
463	First	112902	Type 1	13	8	7	4	0.0666667	4	1	1	0	9	1	10	0.707107	1.30384	2	3	2	2	1	0	0	0	0	0	0	3	0	1	0	0	2	0	1	0	0	0	0	0	0	1	1	0	0	0	0	1
464	First	112902	Type 1	14	0	2	3	-1	1	1	0	0	3	1	2	0.935414	0.935414	0	1	1	0	0	0	0	0	0	0	0	1	0	1	0	0	0	1	0	0	0	0	0	0	0	0	0	0	1	0	0	0
465	First	112902	Type 1	15	2	2	0	0	1	1	1	1	2	3	0	0.894427	1.26491	0	0	0	0	0	0	0	0	0	0	0	0	0	0	0	0	1	1	0	0	0	1	1	0	0	0	1	0	0	0	0	0
466	First	112902	Type 1	16	0	1	1	-1	0	1	0	0	1	1	1	1.22474	1.22474	0	1	0	0	0	0	0	0	0	0	0	0	0	0	0	0	0	0	0	0	0	0	0	0	0	0	1	0	0	0	0	0
467	First	112902	Type 1	17	1	2	0	-0.333333	0	0	0	1	0	3	1	1.33333	1.33333	0	1	0	0	0	0	0	0	0	0	0	0	0	0	0	0	0	0	0	0	0	1	0	0	0	0	0	0	0	0	0	1
468	First	112902	Type 1	18	3	9	5	-0.5	8	1	0	1	12	2	4	0.795395	1.34392	0	1	1	1	1	0	0	0	0	0	0	2	0	0	0	0	2	1	0	0	0	4	2	1	0	0	1	0	0	0	0	1
469	First	112902	Type 1	19	2	3	0	-0.2	0	2	2	0	3	2	1	1.54919	1.26491	0	1	0	0	0	0	0	0	0	0	0	0	0	0	0	0	2	2	0	0	0	0	1	0	0	0	0	0	0	0	0	0
470	First	112902	Type 1	20	1	3	0	-0.5	0	1	1	1	1	3	1	1.22474	1.22474	0	1	0	0	0	0	0	0	0	0	1	1	0	0	0	0	0	0	0	0	0	0	0	0	0	1	1	0	0	0	0	0
471	First	112902	Type 1	21	0	3	0	-1	1	1	0	0	2	1	1	0.816497	2	0	1	0	0	0	0	0	0	0	0	0	1	0	0	0	0	1	0	0	0	0	1	0	0	0	0	0	0	0	0	0	0
472	First	112902	Type 1	22	2	2	6	0	2	0	1	0	5	1	5	0.62361	0.971825	1	2	1	1	0	0	0	0	0	0	1	0	0	0	0	0	1	0	0	0	1	0	1	0	0	1	0	1	0	0	0	0
473	First	112902	Type 1	23	3	11	3	-0.571429	2	3	4	0	8	4	6	0.772802	1.59426	0	3	2	0	0	1	0	0	0	0	0	1	1	0	0	0	1	0	0	0	0	5	0	0	0	1	3	0	0	0	0	0
474	First	112902	Type 1	24	3	12	4	-0.6	4	1	4	1	10	5	5	0.760117	1.21106	0	4	1	0	0	0	0	0	0	0	0	0	0	0	0	0	2	1	0	0	0	4	0	1	0	1	3	2	0	0	0	1
475	First	112902	Type 1	25	3	4	4	-0.142857	4	0	0	0	7	0	5	0.728431	1.06904	3	1	0	0	1	0	0	0	0	0	0	0	0	0	0	2	0	0	0	1	0	2	0	0	0	0	1	0	0	0	0	1
476	First	112902	Type 1	26	0	2	4	-1	2	1	0	0	4	1	2	0.632456	1.26491	0	0	2	0	0	0	0	0	0	0	0	1	0	0	0	0	0	1	0	0	0	1	1	0	0	0	1	0	0	0	0	0
477	First	112902	Type 1	27	2	2	0	0	0	0	1	0	2	1	2	1.33333	0.816497	0	1	1	0	0	0	0	0	0	0	0	0	0	0	0	0	1	0	0	0	1	0	1	0	0	0	0	0	0	0	0	0
478	First	112902	Type 1	28	1	0	4	1	0	0	1	0	1	2	3	1.33333	1.33333	0	0	1	2	0	0	0	0	0	0	0	0	0	0	0	0	0	0	0	0	0	1	1	0	0	0	0	1	0	0	0	0
479	First	112902	Type 1	29	4	3	2	0.142857	4	1	1	0	7	1	2	1.28695	1.45774	0	1	1	0	0	0	0	0	0	0	0	0	0	0	0	0	0	0	0	0	1	4	0	0	0	1	2	0	0	0	0	0
480	First	112902	Type 1	30	5	5	2	0	4	1	2	1	7	3	3	0.83666	0.894427	0	0	1	1	1	0	0	0	0	0	0	0	0	0	0	0	1	0	0	0	0	1	0	0	0	1	2	1	0	0	0	1
481	First	112903	Type 1	1	6	10	1	-0.25	0	3	2	3	4	8	6	0.971825	0.971825	2	2	2	0	0	0	0	0	0	0	0	0	0	0	0	2	2	0	0	0	2	2	2	0	0	2	0	0	0	0	0	0
482	First	112903	Type 1	2	13	20	13	-0.212121	5	2	5	1	18	9	20	0.865431	0.849433	5	5	4	3	1	0	0	1	1	0	0	0	0	0	0	0	0	1	0	0	3	5	5	0	0	1	2	3	0	0	1	2
483	First	112903	Type 1	3	2	16	4	-0.777778	2	3	4	2	8	9	6	0.844276	0.605625	2	2	1	1	0	0	0	0	0	0	1	0	0	1	0	1	0	0	0	0	2	3	3	1	0	1	0	1	1	0	1	0
484	First	112903	Type 1	4	4	11	8	-0.466667	2	2	5	4	7	12	5	0.421053	0.58608	1	2	1	1	0	0	0	0	0	0	1	1	1	0	0	2	1	2	2	0	1	0	1	1	0	0	0	1	2	0	0	1
485	First	112903	Type 1	5	3	8	3	-0.454545	2	2	2	0	6	4	5	0.83666	1.14018	1	2	1	0	0	0	0	1	0	0	0	0	0	0	0	2	2	0	0	0	0	2	1	0	0	1	2	0	0	0	0	0
486	First	112903	Type 1	6	2	7	3	-0.555556	0	1	1	4	2	7	4	1.23728	1.23728	1	1	1	0	0	0	1	0	0	0	0	0	0	0	0	0	1	0	0	0	2	3	1	0	0	0	2	0	0	0	0	0
487	First	112903	Type 1	7	1	14	7	-0.866667	0	1	2	4	3	12	8	0.869227	0.843274	1	4	1	0	0	0	1	0	1	0	1	0	0	0	0	0	5	2	0	0	2	1	2	0	0	2	0	0	0	0	0	0
488	First	112903	Type 1	8	1	2	1	-0.333333	0	0	1	0	2	1	2	1.33333	1.33333	0	1	1	0	0	0	0	0	0	0	0	0	0	0	0	0	0	0	0	0	0	0	1	0	0	0	1	1	0	0	0	0
489	First	112903	Type 1	9	5	13	10	-0.444444	0	7	5	3	10	11	8	0.945211	0.530263	3	2	0	1	0	2	0	0	0	0	0	1	0	0	0	3	1	1	1	0	2	2	3	4	0	1	1	0	1	0	0	0
490	First	112903	Type 1	10	3	5	3	-0.25	0	2	1	4	3	7	2	0.948683	1.14018	0	1	1	0	0	0	0	0	0	0	0	0	0	0	0	2	1	0	0	0	1	3	1	0	0	0	2	0	0	0	0	0
491	First	112903	Type 1	11	2	2	1	0	0	1	0	0	1	2	3	1.33333	1.33333	0	2	1	0	0	0	0	0	0	0	0	0	0	0	0	0	0	0	0	0	0	1	0	0	0	0	1	1	0	0	0	0
492	First	112903	Type 1	12	4	3	3	0.142857	2	1	0	3	4	4	3	0.5	1.0155	1	1	0	0	1	0	0	0	0	0	0	1	0	0	0	1	1	1	0	0	0	2	0	0	0	1	0	0	0	0	1	0
493	First	112903	Type 1	13	9	11	9	-0.1	6	5	3	1	15	6	9	0.409635	1.14087	4	4	0	0	0	1	0	0	0	0	2	1	0	0	0	2	2	0	0	0	4	2	1	0	0	2	3	0	0	0	1	1
494	First	112903	Type 1	14	3	5	2	-0.25	1	1	0	1	5	2	4	1.06904	0.728431	1	0	1	1	0	0	0	1	0	0	0	0	0	0	0	1	2	1	0	0	1	1	0	0	0	0	0	0	1	0	0	0
495	First	112903	Type 1	15	0	10	6	-1	1	3	2	0	6	5	6	0.530087	1.05235	3	1	0	0	0	0	0	1	1	0	1	0	0	0	0	2	1	0	0	0	1	2	1	0	0	1	0	0	0	0	0	2
496	First	112903	Type 1	16	2	5	3	-0.428571	4	0	1	0	7	1	3	0.847791	1.0155	0	0	2	1	0	0	0	0	0	0	0	1	0	0	0	0	2	1	1	0	0	1	0	1	0	0	0	0	0	0	0	0
497	First	112903	Type 1	17	1	5	1	-0.666667	1	0	1	0	3	2	3	0.632456	1.26491	1	2	0	0	0	0	0	0	0	0	1	0	0	0	0	0	1	0	0	0	1	0	0	0	0	1	1	0	0	0	0	0
498	First	112903	Type 1	18	2	3	4	-0.2	1	1	2	0	5	2	3	1.06904	1.06904	1	1	0	1	0	0	0	0	0	0	0	0	0	0	0	2	1	0	1	0	0	2	0	0	0	0	0	0	0	0	0	1
499	First	112903	Type 1	19	4	4	5	0	6	1	1	0	10	1	3	1.05235	0.727273	1	2	0	0	0	0	0	0	0	0	0	0	0	0	0	1	3	1	0	0	1	0	3	1	0	0	1	0	0	0	0	0
500	First	112903	Type 1	20	5	9	5	-0.285714	3	2	2	0	10	3	7	0.713355	0.991085	2	1	1	0	1	1	0	1	0	0	1	1	2	0	0	0	1	0	0	0	4	0	1	0	0	2	1	0	0	0	0	0
501	First	112903	Type 1	21	0	7	1	-1	0	1	1	0	2	4	3	1.22474	1.61589	3	0	0	0	0	0	0	0	0	0	0	0	0	0	0	0	1	0	0	0	4	0	0	0	0	1	0	0	0	0	0	0
502	First	112903	Type 1	22	0	2	3	-1	1	0	0	0	2	1	3	1.33333	1.33333	0	2	0	0	0	1	0	0	0	0	1	0	0	0	0	0	0	0	0	0	1	1	0	0	0	0	0	0	0	0	0	0
503	First	112903	Type 1	23	2	6	1	-0.5	2	1	1	1	6	2	2	0.847791	0.935414	1	1	0	0	0	0	0	0	0	0	0	1	1	0	0	1	0	0	0	0	1	2	1	0	0	0	1	0	0	0	0	0
504	First	112903	Type 1	24	4	4	5	0	0	1	0	4	3	6	5	0.647884	1.23728	1	1	0	1	1	0	0	1	0	0	0	1	0	0	0	2	0	0	0	0	0	3	0	0	0	0	2	1	0	0	0	0
505	First	112903	Type 1	25	2	5	1	-0.428571	1	1	1	1	3	3	3	0.816497	1.61589	0	1	1	0	0	0	0	0	0	1	0	0	0	0	0	0	2	1	0	0	0	1	0	0	0	0	1	0	0	0	0	1
506	First	112903	Type 1	26	1	7	2	-0.75	1	0	1	0	6	1	4	0.968904	1.06904	3	1	0	0	0	0	0	0	0	0	1	0	0	0	0	1	1	1	0	0	2	0	1	0	0	0	0	0	0	0	0	0
507	First	112903	Type 1	27	2	7	2	-0.555556	1	0	0	2	3	5	4	1.1592	1.0155	2	1	0	0	0	0	1	0	0	0	0	0	0	0	0	2	0	0	0	0	2	2	1	0	0	0	1	0	0	0	0	0
508	First	112903	Type 1	28	5	10	8	-0.333333	0	0	2	10	2	15	7	0.440195	0.97725	1	3	1	0	0	0	1	1	0	0	0	2	0	0	0	1	2	1	0	0	2	2	2	0	0	1	1	0	0	0	0	2
509	First	112903	Type 1	29	3	7	3	-0.4	0	2	1	1	4	5	5	0.647884	0.816497	1	1	1	0	0	0	1	1	0	0	0	1	1	0	0	1	1	1	0	0	1	1	1	0	0	1	0	0	0	0	0	0
510	First	112903	Type 1	30	4	5	2	-0.111111	1	1	0	2	4	4	4	1.1592	0.637377	0	1	1	1	0	0	0	1	0	0	0	0	0	0	0	0	0	0	0	0	1	1	0	0	0	1	0	0	0	0	1	1
511	First	052801	Type 2	1	3	1	4	0.5	2	1	1	4	4	5	0	0.737028	0.816497	0	0	0	0	0	0	0	0	0	0	0	0	1	0	0	0	0	0	0	0	1	1	0	0	0	0	2	1	1	0	0	1
512	First	052801	Type 2	2	5	24	9	-0.655172	3	6	8	4	15	15	9	0.767391	0.745356	5	0	1	2	1	0	0	0	0	0	2	1	0	0	0	3	1	4	0	0	6	2	3	2	1	2	1	1	0	0	0	0
513	First	052801	Type 2	3	3	7	3	-0.4	5	3	3	2	9	5	0	0.267261	1.09265	0	0	0	0	0	0	0	0	0	0	0	1	1	0	0	0	3	1	0	0	0	0	3	0	0	1	0	2	0	0	0	2
514	First	052801	Type 2	4	1	3	5	-0.5	1	2	2	2	4	5	1	0.647884	1.23728	0	0	0	1	0	0	0	0	0	0	0	0	1	0	0	0	1	3	0	0	0	1	1	0	0	0	1	0	0	0	0	1
515	First	052801	Type 2	5	2	2	2	0	1	1	2	2	3	4	0	0.728431	0.968904	0	0	0	0	0	0	0	0	0	0	0	1	0	0	0	0	0	1	0	0	0	0	0	0	0	1	1	1	0	0	0	1
516	First	052801	Type 2	6	2	5	0	-0.428571	1	0	0	0	4	0	4	0.935414	1.22474	2	2	0	0	0	0	0	0	0	0	1	0	0	0	0	1	1	0	0	0	0	1	0	0	0	0	0	0	0	0	0	0
517	First	052801	Type 2	7	1	3	2	-0.5	0	1	0	2	1	4	2	0.632456	1.26491	0	1	1	0	0	0	0	0	0	0	0	0	0	0	0	1	0	0	0	0	0	1	0	0	0	0	2	0	0	0	1	0
518	First	052801	Type 2	8	1	2	1	-0.333333	0	1	0	0	2	1	2	1.33333	1.33333	1	0	0	0	0	0	0	0	0	1	0	0	0	0	0	0	0	0	0	0	0	0	0	0	0	1	0	0	0	0	1	0
519	First	052801	Type 2	9	5	10	3	-0.333333	4	5	5	0	10	6	3	0.364434	1.36072	1	2	0	0	0	0	0	0	0	0	1	3	0	0	0	1	4	0	0	0	0	2	0	0	0	2	1	0	0	0	1	1
520	First	052801	Type 2	10	3	6	0	-0.333333	5	2	2	0	8	2	0	0.316228	1.30384	0	0	0	0	0	0	0	0	0	0	0	1	1	0	0	1	1	1	0	0	0	1	0	0	0	0	2	0	0	0	0	2
521	First	052801	Type 2	11	3	1	3	0.5	1	2	1	0	4	2	2	0.971825	0.971825	1	1	0	0	0	0	0	0	0	0	0	1	0	0	0	0	0	0	0	0	0	0	0	0	0	1	1	0	0	0	1	1
522	First	052801	Type 2	12	7	7	4	0	2	0	1	2	5	4	10	0.41574	0.955814	4	2	2	1	1	0	0	0	0	0	1	0	0	0	0	2	1	0	0	0	0	0	1	0	0	1	0	0	1	0	1	1
523	First	052801	Type 2	13	4	7	9	-0.272727	2	4	4	7	6	13	2	0.452754	0.871208	0	1	1	0	0	0	0	0	0	0	0	0	2	0	0	1	1	1	0	0	1	1	4	1	0	0	2	2	0	0	1	2
524	First	052801	Type 2	14	2	3	2	-0.2	3	1	1	0	5	1	2	0.333333	0.816497	1	1	0	0	0	0	0	0	0	0	0	1	0	0	0	0	0	1	0	0	0	0	1	0	0	1	0	0	0	0	1	1
525	First	052801	Type 2	15	5	5	5	0	6	2	2	2	10	4	2	0.692526	0.826845	0	0	1	1	0	0	0	0	0	0	1	3	2	0	0	0	1	1	1	0	0	2	1	0	0	1	0	1	0	0	0	0
526	First	052801	Type 2	16	6	8	3	-0.142857	0	3	3	6	4	11	3	0.918937	1.01105	0	0	2	1	0	0	0	0	0	0	0	1	0	0	0	1	3	3	1	0	0	2	2	0	0	0	1	0	0	0	0	1
527	First	052801	Type 2	17	2	3	4	-0.2	2	1	1	4	4	5	1	0.544331	0.647884	0	0	0	1	0	0	0	0	0	0	0	0	0	0	0	1	0	0	1	0	0	1	1	0	0	0	2	1	0	0	0	0
528	First	052801	Type 2	18	6	5	5	0.0909091	2	2	4	3	6	8	3	0.614452	0.692526	0	1	2	0	0	0	0	0	0	0	0	0	0	0	0	0	2	0	0	0	1	2	1	1	0	2	0	1	0	0	1	1
529	First	052801	Type 2	19	3	1	3	0.5	0	1	1	5	1	7	0	0.847791	0.637377	0	0	0	0	0	0	0	0	0	0	0	0	0	0	0	1	2	1	0	0	1	0	1	0	0	0	0	0	1	0	1	0
530	First	052801	Type 2	20	7	7	4	0	5	4	4	1	9	7	3	0.824432	0.870524	1	2	0	0	0	0	0	0	0	0	0	0	0	0	0	0	2	1	0	0	1	3	3	1	0	1	2	0	0	0	1	1
531	First	052801	Type 2	21	0	2	1	-1	0	0	0	2	0	3	1	0.816497	1.33333	1	0	0	0	0	0	0	0	0	0	0	0	0	0	0	1	0	0	0	0	0	1	0	0	0	1	0	0	0	0	0	0
532	First	052801	Type 2	22	1	0	3	1	1	2	1	0	3	2	0	0.632456	0.894427	0	0	0	0	0	0	0	0	0	0	0	0	0	0	0	0	1	0	0	0	0	0	1	0	0	0	1	0	0	0	1	0
533	First	052801	Type 2	23	1	7	3	-0.75	1	1	2	5	3	8	1	0.340151	1.78145	0	0	1	0	0	0	0	0	0	0	0	2	0	0	0	0	3	0	0	0	1	2	0	0	0	0	1	0	0	0	0	2
534	First	052801	Type 2	24	2	0	3	1	0	3	2	0	3	3	0	0.971825	0.62361	0	0	0	0	0	0	0	0	0	0	0	0	0	0	0	0	1	0	1	0	0	0	1	0	0	0	0	0	0	0	1	1
535	First	052801	Type 2	25	3	3	3	0	0	4	4	1	4	6	0	0.316228	1.26491	0	0	0	0	0	0	0	0	0	0	0	1	0	0	0	1	1	0	0	0	1	2	0	0	0	1	1	0	0	0	1	1
536	First	052801	Type 2	26	4	4	7	0	1	3	2	6	4	10	2	0.473804	0.826845	1	1	0	0	0	0	0	0	0	0	2	0	0	0	0	2	1	2	0	0	1	0	2	0	0	0	0	0	1	0	1	1
537	First	052801	Type 2	27	3	6	3	-0.333333	1	1	1	5	2	8	3	0.83666	0.894427	1	2	0	0	0	0	0	0	0	0	1	1	0	0	0	1	2	2	0	0	0	0	2	0	0	0	1	0	0	0	0	0
538	First	052801	Type 2	28	1	4	0	-0.6	3	1	1	0	4	2	0	0.816497	1.61589	0	0	0	0	0	0	0	0	0	0	0	1	0	0	0	0	1	0	0	0	0	2	0	1	0	0	1	0	0	0	0	0
539	First	052801	Type 2	29	3	4	1	-0.142857	0	3	2	1	3	5	1	0.637377	1.40312	1	0	0	0	0	0	0	0	0	0	0	0	0	0	0	1	0	0	0	0	1	1	0	0	0	2	0	0	0	0	2	0
540	First	052801	Type 2	30	4	9	4	-0.384615	0	4	5	2	5	9	4	0.349927	1.34392	1	2	1	0	0	0	0	0	0	0	0	1	2	0	0	0	1	2	0	0	0	0	1	0	0	0	0	4	0	0	0	1
541	First	052802	Type 2	1	4	10	6	-0.428571	2	1	1	0	10	2	9	1.07367	0.857969	1	4	3	1	0	0	0	0	0	0	0	0	0	0	0	0	3	3	0	0	3	1	1	0	0	0	0	0	0	0	0	1
542	First	052802	Type 2	2	2	7	2	-0.555556	4	0	0	0	7	1	4	1.0155	1.28695	3	1	0	0	0	0	0	0	0	0	1	0	0	0	0	3	1	0	0	0	0	0	0	0	0	1	2	0	0	0	0	0
543	First	052802	Type 2	3	4	9	2	-0.384615	2	0	0	1	6	2	8	1.1592	1.1592	4	2	2	0	0	0	0	0	0	0	0	0	0	0	0	1	1	0	0	0	3	1	1	0	0	1	0	0	0	0	0	0
544	First	052802	Type 2	4	3	7	5	-0.4	2	1	1	1	6	4	6	0.894427	1.09545	3	2	1	0	0	0	0	0	0	0	0	0	0	0	0	2	2	0	0	0	0	3	1	0	0	0	1	1	0	0	0	0
545	First	052802	Type 2	5	2	4	3	-0.333333	0	3	0	0	3	4	3	0.349927	1.2454	0	2	0	1	0	0	0	0	0	0	0	1	1	0	0	0	1	1	0	0	0	1	0	0	0	0	0	1	0	0	0	1
546	First	052802	Type 2	6	1	10	3	-0.818182	1	2	0	0	6	3	6	0.816497	1.33333	2	4	0	0	0	0	0	0	0	0	0	3	0	0	0	2	2	0	0	0	0	1	0	0	0	1	0	0	0	0	0	0
547	First	052802	Type 2	7	6	7	6	-0.0769231	1	3	2	1	6	5	9	0.603023	0.603023	2	2	2	2	1	0	0	0	0	0	0	0	0	2	0	2	1	0	1	0	0	1	2	0	0	0	0	1	1	0	0	0
548	First	052802	Type 2	8	1	4	4	-0.6	0	0	1	0	4	1	5	1.54919	1.26491	2	3	0	0	0	0	0	0	0	0	0	1	0	0	0	3	1	0	0	0	0	0	0	0	0	0	0	0	0	0	0	0
549	First	052802	Type 2	9	2	5	4	-0.428571	2	0	1	0	7	1	4	1.45774	0.637377	0	3	0	1	0	0	0	0	0	0	0	0	0	0	0	0	1	1	0	0	1	2	1	2	0	0	0	0	0	0	0	0
550	First	052802	Type 2	10	9	53	13	-0.709677	2	5	6	4	22	22	32	0.755148	0.652395	7	11	9	1	3	0	1	0	0	0	2	1	3	0	1	7	6	6	0	2	2	3	4	0	0	0	4	1	1	0	0	0
551	First	052802	Type 2	11	11	12	8	-0.0434783	9	2	2	0	16	3	13	0.653141	0.838809	1	4	5	3	0	0	0	0	0	0	0	0	1	0	0	0	4	2	0	0	1	1	2	0	0	1	0	0	0	0	1	2
552	First	052802	Type 2	12	7	9	11	-0.125	6	0	1	0	13	1	14	1.13838	0.886405	2	5	4	0	0	1	2	0	0	0	0	1	4	0	0	3	3	2	0	0	0	1	0	0	0	0	0	0	0	0	0	0
553	First	052802	Type 2	13	2	12	2	-0.714286	1	0	2	1	5	5	7	0.707107	1.26491	5	2	0	0	0	0	0	0	0	0	3	0	0	0	0	1	1	0	0	0	0	1	0	0	0	2	2	0	0	0	0	0
554	First	052802	Type 2	14	3	12	8	-0.6	5	0	2	2	11	5	8	0.72349	0.914296	0	2	3	1	1	0	1	0	0	0	0	1	1	0	2	0	2	3	0	0	1	4	1	0	0	0	1	0	0	0	0	0
555	First	052802	Type 2	15	6	11	15	-0.294118	5	3	4	0	16	5	12	0.758923	0.895947	4	6	0	1	0	0	0	0	1	0	0	0	0	0	0	1	0	0	0	0	6	1	1	0	0	3	3	1	0	0	1	1
556	First	052802	Type 2	16	8	6	1	0.142857	0	1	1	1	2	4	10	0.62361	0.971825	1	3	3	2	1	0	0	0	0	0	1	1	0	0	0	0	0	1	0	0	1	1	0	0	0	0	0	0	0	0	0	1
557	First	052802	Type 2	17	4	4	5	0	0	1	1	0	5	2	7	1.3248	1.06904	2	5	0	0	0	0	0	0	0	0	0	1	0	0	0	1	3	1	0	0	1	0	0	0	0	0	0	0	0	0	0	0
558	First	052802	Type 2	18	7	7	3	0	1	0	1	0	2	5	11	0.728431	1.3248	2	6	0	1	1	0	0	0	1	0	0	3	0	0	0	0	0	1	0	0	0	2	0	0	0	1	0	0	0	0	0	0
559	First	052802	Type 2	19	2	17	9	-0.789474	3	2	3	1	10	8	11	0.757677	1.47615	1	7	1	1	0	0	0	1	0	0	0	4	1	1	0	0	6	1	0	0	0	4	0	0	0	0	0	0	0	0	0	0
560	First	052802	Type 2	20	7	15	9	-0.363636	6	2	2	2	15	6	11	0.645936	0.895947	3	4	2	1	0	0	0	0	0	1	3	3	1	0	0	2	3	1	1	0	0	1	0	0	0	0	1	0	0	0	2	2
561	First	052802	Type 2	21	4	8	10	-0.333333	2	1	3	4	7	8	8	0.557773	0.843274	1	2	2	0	1	0	0	0	0	2	1	2	0	0	0	1	1	0	0	0	1	0	0	0	0	0	3	0	0	0	2	0
562	First	052802	Type 2	22	2	11	6	-0.692308	0	0	0	2	3	6	11	0.222222	1.73561	6	1	0	0	0	2	0	0	0	2	2	0	0	0	0	2	0	0	0	0	1	1	0	0	0	1	0	0	0	0	2	0
563	First	052802	Type 2	23	15	18	14	-0.0909091	3	2	3	3	12	13	23	0.219089	0.737564	4	7	7	2	1	0	0	0	0	2	0	3	1	1	0	1	3	1	1	0	1	1	1	0	0	1	2	2	0	0	2	1
564	First	052802	Type 2	24	16	17	20	-0.030303	6	3	2	3	17	10	27	0.38132	0.764436	2	7	5	7	4	1	0	0	1	0	0	2	4	2	0	1	2	2	0	0	0	2	1	2	0	1	4	2	0	0	0	1
565	First	052802	Type 2	25	0	3	1	-1	0	1	1	1	1	3	1	0.5	1.45774	0	0	1	0	0	0	0	0	0	0	0	0	1	0	0	0	1	0	0	0	0	1	0	0	0	0	1	0	0	0	0	0
566	First	052802	Type 2	26	6	7	8	-0.0769231	2	3	3	1	7	6	9	0.89707	0.713355	1	1	2	2	2	0	0	1	0	0	2	0	0	0	0	2	0	0	0	0	1	1	2	3	0	0	0	2	0	0	0	0
567	First	052802	Type 2	27	2	3	5	-0.2	1	1	2	2	4	4	3	0.637377	1.28695	1	1	1	0	0	0	0	0	0	0	1	1	0	0	0	1	2	0	0	0	0	2	0	0	0	1	0	0	0	0	0	0
568	First	052802	Type 2	28	1	4	3	-0.6	3	2	1	0	6	2	1	0.847791	1.45774	0	1	0	0	0	0	0	0	0	0	1	2	0	0	0	0	0	0	0	0	0	2	0	0	0	0	0	0	0	0	1	2
569	First	052802	Type 2	29	15	18	20	-0.0909091	12	2	5	1	24	7	23	0.623841	0.716971	3	4	8	6	2	0	0	0	0	0	1	1	6	0	0	2	6	3	2	0	2	1	1	0	0	0	0	1	2	0	0	1
570	First	052802	Type 2	30	2	4	5	-0.333333	2	3	2	0	6	4	2	0.83666	1.09545	0	2	0	0	0	0	0	0	0	0	0	0	0	0	0	0	2	2	0	0	0	1	0	0	0	0	1	0	0	0	2	2
571	First	052803	Type 2	1	0	7	5	-1	3	0	0	0	6	1	6	0.968904	0.968904	3	1	1	0	0	0	0	0	1	0	0	0	0	0	0	1	1	1	0	0	1	2	0	0	0	1	0	0	0	0	0	0
572	First	052803	Type 2	2	15	50	14	-0.538462	2	9	14	3	23	27	30	0.734847	0.603324	5	10	8	4	2	0	1	0	0	0	1	2	3	0	0	4	5	5	3	2	4	3	9	1	1	1	4	2	0	0	0	0
573	First	052803	Type 2	3	4	8	3	-0.333333	0	2	4	2	6	6	4	1.07367	0.772802	0	1	1	1	1	0	0	0	0	0	0	0	0	1	0	1	2	1	1	0	0	0	3	3	0	0	0	0	0	0	0	0
574	First	052803	Type 2	4	6	17	10	-0.478261	9	3	3	0	16	7	11	0.876063	0.709109	2	5	3	1	0	0	0	0	0	0	1	2	1	0	0	3	5	1	2	0	1	3	3	0	0	0	0	0	1	0	0	0
575	First	052803	Type 2	5	3	11	4	-0.571429	1	4	1	1	8	5	6	0.929465	1.07692	2	2	1	0	0	0	1	0	0	0	0	2	0	0	0	3	4	0	0	0	2	0	1	0	0	1	0	0	0	0	0	0
576	First	052803	Type 2	6	1	4	2	-0.6	0	1	1	0	3	2	3	0.894427	1.26491	0	2	1	0	0	0	0	0	0	0	0	1	0	0	0	1	1	0	0	0	1	1	0	0	0	0	0	0	0	0	0	0
577	First	052803	Type 2	7	2	6	3	-0.5	1	1	1	0	4	3	5	1.06904	1.3248	1	2	2	0	0	0	0	0	0	0	0	2	0	0	0	1	2	1	0	0	0	1	0	0	0	0	0	0	0	0	0	0
578	First	052803	Type 2	8	0	14	4	-1	2	2	3	1	8	6	5	0.614452	0.968904	1	2	2	0	0	0	0	0	0	0	1	1	1	0	0	0	1	3	0	0	1	2	2	0	0	0	2	0	0	0	0	0
579	First	052803	Type 2	9	0	15	2	-1	4	3	2	1	10	4	4	0.826845	1.39971	2	2	0	0	0	0	0	0	0	0	3	1	0	0	0	3	2	0	0	0	4	1	0	0	0	0	0	0	0	0	0	0
580	First	052803	Type 2	10	1	21	4	-0.909091	1	2	1	1	7	9	11	1.03456	0.914296	4	2	5	0	0	0	0	0	0	0	0	2	2	0	0	3	4	2	0	0	0	0	3	0	0	0	0	0	0	0	0	0
581	First	052803	Type 2	11	2	5	2	-0.428571	0	0	1	0	2	3	5	1.26491	0.894427	1	2	2	0	0	0	0	0	0	0	0	2	0	0	0	1	0	2	0	0	0	0	0	0	0	0	0	0	0	0	0	0
582	First	052803	Type 2	12	5	10	8	-0.333333	1	2	2	1	10	4	10	1.06904	0.524891	2	2	2	3	1	0	0	0	0	0	0	0	0	0	0	3	2	1	2	0	0	0	1	1	0	1	1	2	0	0	0	0
583	First	052803	Type 2	13	2	7	4	-0.555556	0	1	2	3	3	7	4	0.707107	0.83666	1	1	2	0	0	0	0	0	0	0	1	2	0	1	0	0	1	2	0	0	0	1	0	0	0	0	0	2	0	0	0	0
584	First	052803	Type 2	14	1	12	6	-0.846154	2	2	0	1	8	3	9	0.668043	0.833196	2	3	2	1	0	0	0	1	0	0	1	0	0	0	0	0	0	2	0	0	2	1	2	0	0	1	1	0	0	0	0	1
585	First	052803	Type 2	15	5	10	6	-0.333333	2	3	1	1	7	6	9	0.929465	0.929465	2	2	1	2	1	0	1	0	0	0	0	0	0	0	0	0	3	3	1	0	0	3	0	0	0	0	0	1	0	0	1	0
586	First	052803	Type 2	16	1	17	4	-0.888889	0	2	2	4	4	11	8	0.760117	0.988826	5	0	2	0	0	0	0	0	1	0	2	0	1	0	0	1	2	2	0	0	5	0	1	0	0	0	1	0	0	0	0	0
587	First	052803	Type 2	17	2	3	1	-0.2	1	1	0	0	3	1	3	0.935414	1.45774	1	1	1	0	0	0	0	0	0	0	0	1	0	0	0	0	1	1	0	0	0	1	0	0	0	0	0	0	0	0	0	0
588	First	052803	Type 2	18	12	15	5	-0.111111	4	4	5	2	14	9	10	1.20334	0.68193	1	1	4	3	1	0	0	0	0	0	0	0	3	0	0	2	2	6	4	1	1	1	1	2	0	0	0	0	0	0	0	0
589	First	052803	Type 2	19	0	9	4	-1	0	0	1	1	3	5	6	1.0155	0.847791	0	3	3	0	0	0	0	0	0	0	1	0	2	0	0	1	2	1	0	0	0	1	0	0	0	0	0	0	0	0	0	0
590	First	052803	Type 2	20	0	9	4	-1	1	2	2	0	7	3	4	0.948683	1.14018	2	1	1	0	0	0	0	0	0	0	0	3	0	0	0	2	2	1	0	0	1	1	0	0	0	0	0	0	0	0	0	0
591	First	052803	Type 2	21	0	6	3	-1	0	1	1	1	2	5	3	0.857143	1.06904	1	1	1	0	0	0	0	0	0	0	0	1	1	0	0	0	2	1	0	0	1	1	0	0	0	0	0	0	0	0	0	0
592	First	052803	Type 2	22	2	5	3	-0.428571	1	1	1	1	4	3	4	1.06904	0.571429	1	1	1	1	0	0	0	0	0	0	1	1	1	1	0	0	0	0	0	0	0	1	0	1	0	0	0	1	0	0	0	0
593	First	052803	Type 2	23	1	18	5	-0.894737	1	2	2	1	6	9	10	0.596285	0.894427	2	4	4	0	0	0	0	0	0	0	1	3	0	0	0	1	3	1	0	0	2	1	1	0	0	0	0	2	0	0	0	0
594	First	052803	Type 2	24	0	10	2	-1	1	1	1	1	3	6	4	0.888889	1.33333	3	1	0	0	0	0	0	0	0	0	1	1	0	0	0	2	2	0	0	0	3	0	0	0	0	0	0	0	0	0	0	0
595	First	052803	Type 2	25	1	9	1	-0.8	1	0	1	0	4	3	5	1.2454	1.06904	1	3	1	0	0	0	0	0	0	0	1	2	0	0	0	1	2	1	0	0	0	0	0	0	0	0	0	0	0	0	0	0
596	First	052803	Type 2	26	5	4	3	0.111111	0	0	2	0	2	3	8	1.54919	1.26491	1	2	2	1	1	0	1	0	0	0	2	2	0	0	0	0	0	0	0	0	0	1	0	0	0	0	0	0	0	0	0	0
597	First	052803	Type 2	27	0	3	1	-1	0	1	1	0	2	2	1	0.935414	1.22474	0	1	0	0	0	0	0	0	0	0	1	0	0	0	0	1	1	0	0	0	0	1	0	0	0	0	0	0	0	0	0	0
598	First	052803	Type 2	28	1	10	2	-0.818182	2	0	1	0	7	1	6	0.5	1.40312	1	5	0	0	0	0	0	0	0	0	0	2	0	0	0	0	2	0	0	0	0	1	1	0	0	1	1	0	0	0	0	0
599	First	052803	Type 2	29	1	7	8	-0.75	2	4	4	0	10	4	3	0.886405	0.942208	1	1	1	0	0	0	0	0	0	0	1	0	2	0	0	1	5	0	0	0	1	2	2	0	0	0	0	0	0	0	0	0
600	First	052803	Type 2	30	2	12	6	-0.714286	3	1	1	1	8	5	8	0.624926	0.89707	1	1	4	2	0	0	0	0	0	0	0	1	0	1	0	0	1	2	2	0	0	0	3	0	0	0	2	1	0	0	0	0
601	First	052804	Type 2	1	3	5	6	-0.25	8	0	0	0	11	0	4	0.881396	1.32989	0	0	1	2	1	0	0	0	0	0	0	0	0	0	0	0	2	1	0	0	1	3	0	1	0	0	3	0	0	0	0	0
602	First	052804	Type 2	2	3	8	2	-0.454545	2	4	3	1	6	6	2	0.333333	0.677003	0	2	0	0	0	0	0	0	0	0	0	1	0	0	0	0	0	1	1	0	0	1	1	1	0	0	1	1	1	0	1	1
603	First	052804	Type 2	3	2	2	1	0	2	1	1	1	4	2	0	0.971825	1.22474	0	0	0	0	0	0	0	0	0	0	0	0	0	0	0	0	0	0	0	0	0	1	1	0	0	0	2	1	0	0	0	0
604	First	052804	Type 2	4	12	8	9	0.2	8	5	5	0	16	7	7	0.294884	0.831788	1	1	2	1	1	0	0	0	0	1	2	0	2	0	0	1	3	0	0	0	2	1	2	0	0	1	1	1	0	0	3	2
605	First	052804	Type 2	5	7	14	8	-0.333333	3	2	3	3	8	12	10	1.3784	0.724569	5	1	1	0	2	1	0	0	0	0	8	1	4	1	1	0	0	1	0	0	0	1	1	0	0	0	0	0	1	0	0	0
606	First	052804	Type 2	6	1	3	0	-0.5	4	0	0	0	5	0	0	0.632456	1.26491	0	0	0	0	0	0	0	0	0	0	0	0	0	0	0	0	0	1	0	0	0	1	1	0	0	0	1	0	0	0	0	1
607	First	052804	Type 2	7	2	5	2	-0.428571	1	1	0	2	3	4	3	0.349927	1.2454	0	2	1	0	0	0	0	0	0	0	0	1	1	0	0	0	1	1	0	0	0	0	1	0	0	0	0	1	0	0	0	1
608	First	052804	Type 2	8	2	1	2	0.333333	1	1	1	0	3	1	2	0.935414	0.935414	1	1	0	0	0	0	0	0	0	0	0	0	0	0	0	0	0	0	0	0	0	0	1	0	0	0	1	0	0	0	1	1
609	First	052804	Type 2	9	2	4	2	-0.333333	0	3	4	1	4	5	0	0.41574	0.955814	0	0	0	0	0	0	0	0	0	0	1	1	0	0	0	0	0	1	0	0	0	1	1	0	0	0	2	0	1	0	0	1
610	First	052804	Type 2	10	0	3	4	-1	3	1	1	0	6	1	1	0.728431	1.66599	1	0	0	0	0	0	0	0	0	0	0	0	1	0	0	0	1	0	0	0	0	3	0	0	0	0	2	0	0	0	0	0
611	First	052804	Type 2	11	3	4	0	-0.142857	3	2	2	0	6	2	0	0.847791	1.22474	0	0	0	0	0	0	0	0	0	0	1	1	0	0	0	1	0	0	0	0	2	2	0	0	0	0	0	0	0	0	0	1
612	First	052804	Type 2	12	5	6	3	-0.0909091	1	2	4	2	5	6	4	0.603023	0.970643	1	1	1	0	1	0	0	0	0	0	0	0	0	0	0	0	2	0	0	0	0	2	1	0	0	0	1	2	1	0	0	1
613	First	052804	Type 2	13	1	4	4	-0.6	0	2	2	3	2	7	1	0.816497	1.23728	1	0	0	0	0	0	0	0	0	0	0	1	0	0	0	0	0	0	0	0	0	2	2	0	0	1	2	0	0	0	0	1
614	First	052804	Type 2	14	12	5	5	0.411765	0	1	1	1	4	3	16	0.728431	0.968904	5	5	4	1	1	0	0	0	0	0	0	1	0	0	0	0	0	0	0	0	2	0	1	0	0	1	1	0	0	0	0	1
615	First	052804	Type 2	15	3	2	3	0.2	0	3	2	0	4	3	2	1.06904	0.728431	1	0	0	0	0	0	1	0	0	0	0	0	0	0	0	1	2	1	0	0	1	0	0	0	0	0	0	0	0	0	0	1
616	First	052804	Type 2	16	10	10	12	0	0	4	6	4	8	13	12	0.645936	0.788235	4	4	2	0	0	0	0	0	1	1	1	1	1	0	0	0	3	0	0	0	4	2	3	0	0	0	1	0	0	0	1	2
617	First	052804	Type 2	17	4	4	7	0	3	5	3	2	8	7	1	0.471405	1.0328	0	1	0	0	0	0	0	0	0	0	0	1	2	0	0	0	2	0	0	0	1	3	0	0	0	1	2	2	0	0	0	0
618	First	052804	Type 2	18	9	12	10	-0.142857	8	4	4	5	15	11	6	0.307692	0.773067	0	0	0	3	3	0	0	0	0	0	0	0	1	2	1	1	0	1	3	1	1	1	3	3	0	1	0	2	1	0	0	0
619	First	052804	Type 2	19	3	3	5	0	0	3	2	3	3	7	2	0.707107	1.04881	0	1	1	0	0	0	0	0	0	0	0	0	0	0	0	0	1	0	0	0	1	2	1	0	0	0	2	0	1	0	0	1
620	First	052804	Type 2	20	4	7	6	-0.272727	5	0	1	1	8	4	6	0.62361	0.726483	1	1	1	2	0	0	0	0	0	1	0	0	0	1	0	0	0	1	0	0	0	0	2	1	0	0	1	1	0	0	1	2
621	First	052804	Type 2	21	7	6	9	0.0769231	1	5	5	8	7	14	2	0.461684	1.1004	1	1	0	0	0	0	0	0	0	0	0	3	1	0	0	0	3	3	1	0	1	3	1	0	0	0	3	1	0	0	0	0
622	First	052804	Type 2	22	1	3	4	-0.5	0	1	3	1	3	4	2	0.728431	1.3248	1	1	0	0	0	0	0	0	0	0	0	1	0	0	0	0	3	0	0	0	0	0	0	0	0	0	0	1	0	0	1	1
623	First	052804	Type 2	23	17	8	11	0.36	2	6	5	4	10	14	13	0.482327	0.650854	2	3	3	3	2	0	0	0	0	0	0	1	1	0	0	1	1	3	2	0	0	3	1	2	0	1	1	0	0	0	1	3
624	First	052804	Type 2	24	7	13	8	-0.3	3	6	4	1	12	8	9	0.5	0.790569	3	3	1	2	0	0	0	0	0	0	0	2	1	1	0	0	0	2	1	0	0	2	2	3	0	1	0	2	2	0	0	0
625	First	052804	Type 2	25	0	6	0	-1	0	2	2	2	2	5	0	0.728431	2	0	0	0	0	0	0	0	0	0	0	0	1	0	0	0	0	2	0	0	0	0	3	0	0	0	0	0	0	0	0	0	1
626	First	052804	Type 2	26	3	6	6	-0.333333	1	4	4	6	5	11	0	0.233854	0.996086	0	0	0	0	0	0	0	0	0	0	0	1	1	0	0	1	1	0	1	0	0	1	2	0	0	0	3	1	0	0	0	2
627	First	052804	Type 2	27	0	1	1	-1	0	0	0	2	0	3	0	0.816497	1.33333	0	0	0	0	0	0	0	0	0	0	0	1	0	0	0	0	1	0	0	0	0	0	1	0	0	0	0	0	0	0	0	0
628	First	052804	Type 2	28	1	6	2	-0.714286	1	2	1	0	4	3	3	0.571429	1.3248	0	2	1	0	0	0	0	0	0	0	0	1	1	0	0	0	0	0	0	0	0	2	0	0	0	0	2	0	0	0	1	0
629	First	052804	Type 2	29	7	2	5	0.555556	3	2	2	4	7	6	2	0.461538	1.0205	0	1	0	0	1	0	0	0	0	0	0	1	1	0	0	0	3	1	0	0	2	1	1	0	0	0	1	1	0	0	0	1
630	First	052804	Type 2	30	6	11	2	-0.294118	1	4	5	5	7	11	2	0.693889	1.14665	0	0	2	0	0	0	0	0	0	0	0	0	1	0	0	0	1	0	0	0	0	3	4	0	0	0	2	3	1	0	0	1
631	First	052805	Type 2	1	4	0	9	1	2	3	0	1	5	4	5	1.07726	0.544331	0	2	1	0	2	0	0	0	0	0	0	0	0	0	0	0	0	1	0	0	0	2	0	1	0	2	1	1	1	0	0	0
632	First	052805	Type 2	2	3	5	2	-0.25	2	2	3	3	5	6	0	0.445362	1.12815	0	0	0	0	0	0	0	0	0	0	0	1	0	0	0	1	1	1	0	0	0	2	1	0	0	0	2	0	1	0	0	1
633	First	052805	Type 2	3	0	3	0	-1	3	0	0	0	4	0	0	0.935414	2	0	0	0	0	0	0	0	0	0	0	0	0	0	0	0	0	2	0	0	0	0	1	0	0	0	0	1	0	0	0	0	0
634	First	052805	Type 2	4	2	8	6	-0.6	4	4	2	0	8	6	3	0.762648	1.34392	0	1	0	2	0	0	0	0	0	0	0	0	0	1	0	0	5	1	0	0	0	3	1	0	0	0	2	1	0	0	0	0
635	First	052805	Type 2	5	3	2	8	0.2	1	3	2	1	4	6	4	0.547723	0.707107	1	1	1	1	0	0	0	0	0	0	0	0	1	1	0	0	2	1	0	0	0	0	0	0	0	0	2	0	0	0	2	0
636	First	052805	Type 2	6	2	5	2	-0.428571	3	1	2	0	6	2	2	0.637377	0.935414	1	1	0	0	0	0	0	0	0	0	1	1	0	0	0	0	1	1	0	0	1	1	1	0	0	0	1	0	0	0	0	0
637	First	052805	Type 2	7	2	2	2	0	0	1	0	0	2	2	3	1.45774	1.22474	1	1	0	0	0	0	1	0	0	0	1	2	0	0	0	1	0	0	0	0	0	0	0	0	0	0	0	0	0	0	0	0
638	First	052805	Type 2	8	1	2	0	-0.333333	1	1	1	0	3	1	0	0.935414	1.45774	0	0	0	0	0	0	0	0	0	0	0	0	0	0	0	0	1	0	0	0	0	0	0	0	0	0	1	0	0	0	1	1
639	First	052805	Type 2	9	1	3	1	-0.5	3	0	0	0	5	0	1	1.09545	1.54919	0	0	1	0	0	0	0	0	0	0	0	0	0	0	0	0	2	1	0	0	0	1	0	0	0	0	0	0	0	0	0	1
640	First	052805	Type 2	10	2	4	0	-0.333333	2	1	2	0	4	2	1	0.816497	1.61589	0	0	0	0	0	0	0	1	0	0	0	1	0	0	0	0	1	0	0	0	0	2	1	0	0	0	1	0	0	0	0	0
641	First	052805	Type 2	11	0	2	3	-1	4	0	1	0	5	1	0	0.62361	1.22474	0	0	0	0	0	0	0	0	0	0	0	0	0	0	0	1	1	0	0	0	0	1	1	0	0	0	1	0	0	0	0	1
642	First	052805	Type 2	12	7	15	5	-0.363636	3	1	2	4	10	7	11	0.398961	0.994796	0	5	2	2	2	0	0	0	0	0	0	3	0	0	0	0	3	0	0	0	0	2	0	0	0	1	2	1	1	1	0	0
643	First	052805	Type 2	13	3	6	3	-0.333333	0	0	1	4	1	8	4	0.816497	1.18634	1	2	0	0	1	0	0	0	0	0	0	1	0	0	0	0	2	1	1	0	1	2	0	0	0	0	1	0	0	0	0	0
644	First	052805	Type 2	14	1	3	0	-0.5	3	0	1	0	4	1	0	0.632456	1.54919	0	0	0	0	0	0	0	0	0	0	0	0	0	0	0	0	1	0	0	0	0	1	0	0	0	0	1	0	0	0	1	1
645	First	052805	Type 2	15	5	6	0	-0.0909091	3	1	1	1	5	2	5	0.571429	1.39971	0	2	1	1	1	0	0	0	0	0	0	0	0	0	0	0	2	0	0	0	0	1	0	0	0	1	1	0	0	0	1	1
646	First	052805	Type 2	16	1	2	0	-0.333333	1	0	1	1	2	2	0	0.935414	1.45774	0	0	0	0	0	0	0	0	0	0	0	0	0	0	0	0	1	0	0	0	0	1	0	0	0	0	0	0	0	0	0	1
647	First	052805	Type 2	17	2	3	3	-0.2	3	2	1	1	5	3	1	0.306186	1.1592	0	0	0	0	1	0	0	0	0	0	0	0	1	1	0	0	2	0	0	0	0	1	0	0	0	0	1	0	0	0	0	1
648	First	052805	Type 2	18	5	4	3	0.111111	1	2	4	3	5	7	1	0.857969	0.772802	0	0	0	1	0	0	0	0	0	0	0	0	0	0	0	1	2	1	1	0	1	1	0	2	0	0	2	0	1	0	0	0
649	First	052805	Type 2	19	1	2	1	-0.333333	0	1	1	2	1	4	0	1.09545	1.09545	0	0	0	0	0	0	0	0	0	0	0	0	0	0	0	0	1	0	0	0	1	1	1	0	0	0	1	0	0	0	0	0
650	First	052805	Type 2	20	7	3	2	0.4	1	2	2	0	5	3	5	0.847791	1.1592	1	1	2	1	0	0	0	0	0	0	1	1	0	0	0	0	2	1	0	0	0	2	1	0	0	0	0	0	0	0	0	0
651	First	052805	Type 2	21	0	2	1	-1	0	0	0	3	0	4	0	0.5	1.45774	0	0	0	0	0	0	0	0	0	0	0	0	1	0	0	0	1	0	0	0	0	1	0	0	0	0	1	0	0	0	0	0
652	First	052805	Type 2	22	3	5	2	-0.25	4	1	0	3	6	4	1	0.707107	1.04881	0	1	0	0	0	0	0	0	0	0	0	1	1	0	0	1	2	1	0	0	0	1	2	0	0	0	1	0	0	0	0	0
653	First	052805	Type 2	23	1	5	1	-0.666667	2	1	2	0	5	2	1	0.728431	1.66599	0	1	0	0	0	0	0	0	0	0	0	1	0	0	0	0	1	1	0	0	0	1	0	0	0	0	3	0	0	0	0	0
654	First	052805	Type 2	24	2	11	1	-0.692308	0	3	5	0	6	5	4	0.727273	1.58505	0	2	2	0	0	0	0	0	0	0	0	2	0	0	0	0	2	0	0	0	0	3	2	0	0	0	2	0	0	0	0	0
655	First	052805	Type 2	25	3	9	3	-0.5	3	3	3	4	7	8	1	0.596285	1.26491	0	0	1	0	0	0	0	0	0	0	0	1	0	0	0	0	3	2	0	0	0	5	0	0	0	1	1	1	0	0	0	0
656	First	052805	Type 2	26	0	3	0	-1	0	0	1	1	1	2	1	0.816497	2	0	1	0	0	0	0	0	0	0	0	0	1	0	0	0	0	1	0	0	0	0	1	0	0	0	0	0	0	0	0	0	0
657	First	052805	Type 2	27	1	4	1	-0.6	1	0	1	0	3	1	3	0.935414	2	0	1	1	1	0	0	0	0	0	0	0	0	0	0	0	0	1	0	0	0	0	2	0	0	0	0	1	0	0	0	0	0
658	First	052805	Type 2	28	0	2	0	-1	0	1	1	0	2	1	0	0.816497	2	0	0	0	0	0	0	0	0	0	0	0	0	0	0	0	0	0	0	0	0	0	1	0	0	0	0	1	0	0	0	0	1
659	First	052805	Type 2	29	3	10	3	-0.538462	2	4	4	2	7	8	2	0.699206	1.52023	1	1	0	0	0	0	0	0	0	0	0	1	0	0	0	0	3	0	0	0	2	5	0	0	0	0	2	0	0	0	0	1
660	First	052805	Type 2	30	1	4	4	-0.6	1	2	2	3	3	6	1	0.41574	1.18634	0	0	0	0	1	0	0	0	0	0	0	1	0	0	0	0	2	1	0	0	0	2	0	0	0	0	0	0	1	0	1	1
661	First	052901	Type 2	1	1	0	1	1	0	1	1	0	1	2	0	1.33333	1.33333	0	0	0	0	0	0	0	0	0	0	0	0	0	0	0	0	0	0	0	0	0	0	1	1	0	0	0	1	0	0	0	0
662	First	052901	Type 2	2	1	2	3	-0.333333	0	2	1	2	2	4	1	0.816497	0.971825	0	0	0	1	0	0	0	0	0	0	0	0	0	0	0	0	0	0	1	0	0	0	2	1	0	0	1	0	0	0	0	0
663	First	052901	Type 2	3	4	7	2	-0.272727	0	3	1	5	3	9	2	0.857969	0.62361	0	1	1	0	0	0	0	0	0	0	1	0	1	0	0	1	0	0	0	0	0	1	1	1	0	2	1	2	1	0	0	0
664	First	052901	Type 2	4	3	16	5	-0.684211	1	6	6	4	9	12	4	0.409635	0.788235	1	2	1	0	0	0	0	0	0	0	0	3	2	0	0	1	1	2	0	0	0	0	1	1	0	1	0	2	0	0	1	3
665	First	052901	Type 2	5	2	8	5	-0.6	6	3	1	1	9	5	2	0.416497	0.994885	0	1	1	0	0	0	0	0	0	0	1	0	0	0	0	0	0	2	2	0	0	1	2	0	0	0	1	2	1	0	0	0
666	First	052901	Type 2	6	4	5	1	-0.111111	2	3	3	1	6	4	1	0.707107	1.04881	0	0	1	0	0	0	0	0	0	0	0	0	0	0	0	0	0	1	1	0	0	0	2	1	0	0	0	0	1	0	1	0
667	First	052901	Type 2	7	1	0	1	1	0	1	1	0	1	2	0	1.33333	1.33333	0	0	0	0	0	0	0	0	0	0	0	0	1	0	0	0	0	0	0	0	0	0	1	1	0	0	0	0	0	0	0	0
668	First	052901	Type 2	8	2	12	2	-0.714286	0	3	2	7	3	12	2	0.471405	1.22927	0	0	1	1	0	0	0	0	0	0	0	0	1	2	0	0	0	1	1	0	0	0	1	3	0	0	0	3	2	0	0	0
669	First	052901	Type 2	9	3	8	3	-0.454545	1	2	3	2	6	6	3	0.857969	0.62361	1	2	0	0	0	0	0	0	0	0	1	0	1	0	0	0	0	1	0	0	1	0	1	1	0	2	2	1	1	0	0	0
670	First	052901	Type 2	10	3	9	5	-0.5	0	2	1	11	2	14	2	0.800391	1.30204	1	0	0	0	1	0	0	0	0	0	0	0	1	0	0	0	3	3	1	0	0	1	4	0	0	0	0	3	0	0	0	0
671	First	052901	Type 2	11	2	1	0	0.333333	0	1	1	1	2	2	0	1.45774	0.935414	0	0	0	0	0	0	0	0	0	0	0	0	0	0	0	0	0	0	0	0	0	0	1	0	0	0	1	1	1	0	0	0
672	First	052901	Type 2	12	0	0	2	NA	2	0	0	0	3	0	0	1.33333	1.33333	0	0	0	0	0	0	0	0	0	0	0	0	0	0	0	0	0	0	0	0	0	0	2	0	0	0	0	0	1	0	0	0
673	First	052901	Type 2	13	3	6	1	-0.333333	0	2	2	3	3	6	2	0.888889	0.647884	1	1	0	0	0	0	0	0	0	0	2	1	1	0	0	1	0	1	1	0	0	0	1	1	0	0	0	0	0	0	0	0
674	First	052901	Type 2	14	1	2	2	-0.333333	2	1	0	1	3	2	1	0.632456	1.54919	0	0	0	0	1	0	0	0	0	0	0	0	1	0	0	0	0	0	0	0	0	0	1	1	0	0	0	1	0	0	0	0
675	First	052901	Type 2	15	2	5	2	-0.428571	1	1	2	3	4	5	1	1.01835	0.737028	0	1	0	0	0	0	0	0	0	0	0	0	0	0	0	0	1	2	1	0	1	1	1	1	0	0	0	1	0	0	0	0
676	First	052901	Type 2	16	5	4	5	0.111111	4	4	3	1	8	5	2	0.713355	1.18171	1	1	0	0	0	0	0	0	0	0	0	0	0	0	0	0	0	1	2	0	1	0	2	2	0	0	0	1	3	0	0	0
677	First	052901	Type 2	17	3	4	2	-0.142857	1	3	2	2	4	5	1	0.816497	1.33333	0	1	0	0	0	0	0	0	0	0	0	0	1	0	0	0	0	2	2	0	0	0	2	1	0	0	0	1	0	0	0	0
678	First	052901	Type 2	18	7	12	4	-0.263158	5	8	7	1	13	10	1	0.62403	1.10507	0	0	1	0	0	0	0	0	0	0	0	0	0	0	0	1	1	3	2	0	0	0	5	3	0	0	0	2	1	0	0	0
679	First	052901	Type 2	19	1	1	1	0	0	1	1	1	1	3	0	1.45774	1.45774	0	0	0	0	0	0	0	0	0	0	0	0	0	0	0	0	0	1	0	0	0	0	2	1	0	0	0	0	0	0	0	0
680	First	052901	Type 2	20	2	3	1	-0.2	0	0	1	4	1	5	1	0.971825	1.22474	0	1	0	0	0	0	0	0	0	0	0	0	1	0	0	0	0	0	0	0	0	0	2	0	0	0	1	1	1	0	0	0
681	First	052901	Type 2	21	3	8	1	-0.454545	0	2	3	3	4	7	2	1.01232	0.603023	1	1	0	0	0	0	0	0	0	0	0	1	1	0	0	1	0	1	1	0	2	1	2	1	0	0	0	0	0	0	0	0
682	First	052901	Type 2	22	3	5	3	-0.25	0	2	1	3	3	6	3	0.816497	1.18634	0	1	1	1	0	0	0	0	0	0	0	0	0	0	0	1	0	2	0	0	0	0	2	1	0	0	1	2	0	0	0	0
683	First	052901	Type 2	23	0	4	6	-1	0	2	3	4	3	7	1	1.04881	1.30384	0	0	1	0	0	0	0	0	0	0	0	0	0	0	0	0	0	2	2	0	0	0	5	0	0	0	1	0	0	0	0	0
684	First	052901	Type 2	24	1	1	0	0	0	1	1	0	2	1	0	1.33333	1.33333	0	0	0	0	0	0	0	0	0	0	0	0	0	0	0	0	0	0	0	0	0	0	1	1	0	0	0	0	1	0	0	0
685	First	052901	Type 2	25	1	3	2	-0.5	2	1	1	0	5	1	1	0.816497	0.971825	1	0	0	0	0	0	0	0	0	0	0	0	0	0	0	0	0	0	1	0	0	0	1	0	0	0	0	1	0	0	2	0
686	First	052901	Type 2	26	3	7	4	-0.4	0	2	2	3	3	7	5	0.774597	1.04881	3	2	0	0	0	0	0	0	0	0	1	0	1	0	0	1	1	2	1	0	0	0	1	0	0	0	0	1	0	0	0	0
687	First	052901	Type 2	27	3	1	0	0.5	0	0	0	1	0	2	3	2	1.22474	0	0	1	2	0	0	0	0	0	0	0	0	0	0	0	0	0	0	0	0	0	0	1	1	0	0	0	0	0	0	0	0
688	First	052901	Type 2	28	2	4	1	-0.333333	3	1	1	1	5	2	1	0.349927	1.3248	0	1	0	0	0	0	0	0	0	0	0	0	1	0	0	0	0	1	1	0	0	0	1	0	0	0	0	1	0	0	0	1
689	First	052901	Type 2	29	2	0	1	1	0	0	1	2	1	3	0	1.45774	0.935414	0	0	0	0	0	0	0	0	0	0	0	0	0	0	0	0	0	0	1	0	0	1	1	1	0	0	0	0	0	0	0	0
690	First	052901	Type 2	30	3	1	1	0.5	0	1	1	3	2	4	0	1.22474	1.22474	0	0	0	0	0	0	0	0	0	0	0	0	0	0	0	0	0	0	0	0	0	1	2	0	0	0	0	2	1	0	0	0
691	First	052902	Type 2	1	4	2	2	0.333333	3	1	2	0	5	3	1	1.40312	0.847791	0	0	0	1	0	0	0	0	0	0	0	0	0	0	0	0	0	0	0	0	2	1	2	1	0	1	0	0	0	0	1	0
692	First	052902	Type 2	2	6	13	10	-0.368421	3	7	7	4	12	14	4	0.562644	0.921473	1	1	1	1	0	0	0	0	0	0	0	1	1	0	0	4	4	2	0	0	3	3	1	0	0	1	3	0	0	0	1	1
693	First	052902	Type 2	3	3	10	3	-0.538462	10	2	2	0	14	2	1	0.459279	1.54869	0	1	0	0	0	0	0	0	0	0	0	2	0	0	0	0	2	0	0	0	1	4	0	0	0	0	4	1	0	0	0	1
694	First	052902	Type 2	4	13	16	5	-0.103448	2	3	6	2	10	11	14	0.908514	1.06904	4	4	4	1	1	0	0	0	0	0	2	4	0	0	0	1	3	1	0	0	5	4	1	0	0	0	0	0	0	0	0	0
695	First	052902	Type 2	5	3	12	3	-0.6	3	4	5	3	8	9	2	0.512812	1.22827	1	1	0	0	0	0	0	0	0	0	0	2	0	0	0	3	3	0	0	0	3	1	0	0	0	2	2	0	0	0	0	1
696	First	052902	Type 2	6	1	2	2	-0.333333	2	1	1	0	4	1	1	0.632456	1.26491	1	0	0	0	0	0	0	0	0	0	0	0	0	0	0	0	1	0	0	0	1	0	0	0	0	1	0	0	0	0	1	1
697	First	052902	Type 2	7	2	5	1	-0.428571	0	2	2	1	3	4	2	0.857143	1.66599	1	1	0	0	0	0	0	0	0	0	0	2	0	0	0	0	2	0	0	0	1	2	0	0	0	0	0	0	0	0	0	0
698	First	052902	Type 2	8	0	2	2	-1	4	0	0	0	5	0	0	0.894427	1.54919	0	0	0	0	0	0	0	0	0	0	0	0	0	0	0	0	0	0	0	0	1	1	0	0	0	2	0	0	0	0	1	0
699	First	052902	Type 2	9	5	10	8	-0.333333	6	3	2	1	11	5	8	0.414578	0.800391	1	2	1	2	0	1	0	1	0	0	0	1	0	0	0	0	3	0	0	0	2	1	1	1	0	2	1	1	0	0	1	1
700	First	052902	Type 2	10	3	5	3	-0.25	3	2	1	0	6	3	3	1.01835	1.07726	1	1	1	0	0	0	0	0	0	0	2	2	1	0	0	2	0	0	0	0	0	0	0	0	0	1	1	0	0	0	0	0
701	First	052902	Type 2	11	1	2	1	-0.333333	4	0	0	0	5	0	0	1.26491	1.26491	0	0	0	0	0	0	0	0	0	0	0	0	0	0	0	0	0	0	0	0	1	1	0	0	0	1	2	0	0	0	0	0
702	First	052902	Type 2	12	10	17	15	-0.259259	7	6	4	10	15	19	9	0.512812	0.796836	2	1	2	2	2	0	0	0	0	0	0	2	1	0	0	1	3	2	1	0	3	5	5	0	0	2	0	2	0	0	2	2
703	First	052902	Type 2	13	3	16	3	-0.684211	1	4	7	5	8	12	3	0.5	1.14018	3	0	0	0	0	0	0	0	0	0	3	0	0	0	0	3	0	1	0	0	2	2	1	0	0	3	4	0	0	0	1	0
704	First	052902	Type 2	14	4	3	3	0.142857	4	1	1	0	7	1	3	0.637377	0.847791	0	1	1	1	0	0	0	0	0	0	0	0	0	0	0	0	1	1	0	0	0	1	0	1	0	0	0	1	0	0	1	2
705	First	052902	Type 2	15	0	0	2	NA	1	0	1	0	2	1	0	1.33333	0.816497	0	0	0	0	0	0	0	0	0	0	0	0	0	0	0	0	1	0	0	0	1	0	1	0	0	0	0	0	0	0	0	0
706	First	052902	Type 2	16	5	14	6	-0.473684	0	4	5	8	7	14	5	0.277664	0.816497	0	1	3	1	0	0	0	0	0	0	0	4	2	0	0	1	1	2	1	0	1	2	0	0	0	3	1	0	0	0	2	1
707	First	052902	Type 2	17	3	8	1	-0.454545	3	2	2	2	6	5	2	0.78203	0.927094	0	0	1	1	0	0	0	0	0	0	0	0	0	0	0	0	1	1	0	0	1	2	1	1	0	1	2	0	0	0	0	1
708	First	052902	Type 2	18	3	15	19	-0.666667	8	6	6	6	17	14	7	0.425513	0.805806	2	3	0	1	0	0	1	0	0	0	1	3	0	1	0	6	2	1	0	0	3	3	2	1	0	4	1	1	0	0	0	0
709	First	052902	Type 2	19	3	12	8	-0.6	3	5	6	3	10	11	3	0.758923	0.830266	0	0	2	0	1	0	0	0	0	0	0	2	1	0	0	1	2	2	0	0	1	4	3	2	0	1	1	0	0	0	0	1
710	First	052902	Type 2	20	5	5	7	0	4	4	4	0	10	5	3	0.471405	1.22927	1	0	1	0	0	0	0	0	1	0	0	1	0	0	0	2	1	0	0	0	2	3	0	0	0	2	2	0	0	0	1	1
711	First	052902	Type 2	21	7	4	5	0.272727	0	3	5	2	5	9	3	1.34392	0.728431	1	0	0	1	1	0	0	0	0	0	0	0	0	0	0	1	1	1	0	0	5	2	1	2	0	0	1	0	0	0	0	0
712	First	052902	Type 2	22	1	1	0	0	1	0	1	0	2	1	0	1.33333	1.33333	0	0	0	0	0	0	0	0	0	0	0	0	0	0	0	0	0	0	0	0	0	0	0	0	0	1	0	0	0	0	1	1
713	First	052902	Type 2	23	4	9	2	-0.384615	0	5	5	3	5	10	1	1.09545	1.09545	0	0	1	0	0	0	0	0	0	0	0	1	0	0	0	1	4	3	1	0	0	3	1	0	0	0	1	0	0	0	0	0
714	First	052902	Type 2	24	2	7	2	-0.555556	2	4	4	1	7	5	0	0.62361	0.816497	0	0	0	0	0	0	0	0	0	0	0	1	0	0	0	1	1	1	0	0	1	1	3	0	0	1	1	0	0	0	1	0
715	First	052902	Type 2	25	1	5	4	-0.666667	3	2	3	2	6	5	0	0.340151	1.09091	0	0	0	0	0	0	0	0	0	0	0	1	0	0	0	1	2	0	0	0	1	1	0	0	0	1	1	1	0	0	1	1
716	First	052902	Type 2	26	3	7	4	-0.4	0	1	0	11	1	13	1	0.728431	1.09265	0	1	0	0	0	0	0	0	0	0	0	1	3	0	0	0	3	3	0	0	0	2	0	0	0	1	1	0	0	0	0	0
717	First	052902	Type 2	27	2	0	0	1	2	0	0	0	3	0	0	2	1.33333	0	0	0	0	0	0	0	0	0	0	0	0	0	0	0	0	0	0	0	0	1	2	0	0	0	0	0	0	0	0	0	0
718	First	052902	Type 2	28	0	2	2	-1	4	0	0	0	5	0	0	0.632456	1.54919	0	0	0	0	0	0	0	0	0	0	0	1	0	0	0	0	1	0	0	0	0	2	0	0	0	1	0	0	0	0	0	0
719	First	052902	Type 2	29	4	6	7	-0.2	2	4	4	0	8	6	4	0.968904	0.762648	0	2	1	1	0	0	0	0	0	0	0	1	0	0	0	2	1	3	1	0	3	2	0	0	0	1	0	0	0	0	0	0
720	First	052902	Type 2	30	0	3	4	-1	1	2	2	2	3	5	0	0.5	1.22474	0	0	0	0	0	0	0	0	0	0	0	2	0	0	0	2	1	0	0	0	1	0	0	0	0	0	1	0	0	0	1	0
721	First	052903	Type 2	1	3	3	3	0	2	3	4	0	6	4	0	0.547723	1.09545	0	0	0	0	0	0	0	0	0	0	1	0	0	0	0	1	0	0	0	0	1	0	1	0	0	0	1	1	0	0	3	1
722	First	052903	Type 2	2	2	3	6	-0.2	3	1	2	1	7	3	2	0.774597	0.83666	1	0	0	0	0	0	0	0	0	1	0	0	1	0	0	1	0	0	0	0	0	1	0	0	0	1	1	0	0	0	2	2
723	First	052903	Type 2	3	3	5	3	-0.25	8	1	0	0	10	1	1	0.727273	1.01232	0	1	0	0	0	0	0	0	0	0	0	2	0	0	0	0	1	1	0	0	1	2	2	0	0	0	0	0	0	0	1	1
724	First	052903	Type 2	4	1	0	2	1	0	1	1	1	2	2	0	0.935414	0.935414	0	0	0	0	0	0	0	0	0	0	1	0	1	0	0	0	0	0	0	0	0	0	1	0	0	0	0	0	0	0	0	1
725	First	052903	Type 2	5	2	0	3	1	2	2	1	0	4	2	0	0.971825	0.816497	0	0	0	0	0	0	0	0	0	0	0	1	1	0	0	0	0	0	0	0	1	1	1	0	0	1	0	0	0	0	0	0
726	First	052903	Type 2	6	1	1	0	0	0	1	1	0	2	1	0	1.33333	1.33333	0	0	0	0	0	0	0	0	0	0	0	0	0	0	0	0	0	0	0	0	1	1	0	0	0	0	0	0	0	0	1	0
727	First	052903	Type 2	7	1	3	1	-0.5	1	0	1	1	3	2	1	1.09545	1.09545	1	0	0	0	0	0	0	0	0	0	0	0	0	0	0	1	0	0	0	0	1	1	1	0	0	1	0	0	0	0	0	0
728	First	052903	Type 2	8	1	0	4	1	1	1	0	0	3	1	2	0.935414	0.935414	0	0	1	0	0	1	0	0	0	0	1	1	0	0	0	1	0	0	0	0	0	0	1	0	0	0	0	0	0	0	0	0
729	First	052903	Type 2	9	0	0	1	NA	0	0	1	0	1	1	0	1.22474	1.22474	0	0	0	0	0	0	0	0	0	0	0	0	0	0	0	0	1	0	0	0	0	0	1	0	0	0	0	0	0	0	0	0
730	First	052903	Type 2	10	4	3	7	0.142857	1	1	2	2	3	7	5	0.547723	1.30384	1	2	2	0	0	0	0	0	0	0	0	1	1	0	0	0	1	2	1	0	0	0	1	0	0	0	0	2	0	0	0	0
731	First	052903	Type 2	11	0	1	2	-1	3	0	0	0	4	0	0	0.5	0.935414	0	0	0	0	0	0	0	0	0	0	1	0	0	0	0	0	0	0	0	0	0	0	1	0	0	0	1	0	0	0	0	1
732	First	052903	Type 2	12	1	1	1	0	0	1	0	0	1	1	2	1.22474	2	0	0	0	1	1	0	0	0	0	0	0	0	0	0	0	0	0	0	0	0	0	0	1	0	0	0	0	0	0	0	0	0
733	First	052903	Type 2	13	0	3	1	-1	0	0	1	1	2	2	1	0.5	1.45774	1	0	0	0	0	0	0	0	0	0	1	0	0	0	0	1	0	0	0	0	0	0	1	0	0	0	0	0	0	0	1	0
734	First	052903	Type 2	14	0	0	3	NA	1	1	0	0	2	1	1	0.816497	0.816497	0	0	0	0	1	0	0	0	0	0	0	1	0	0	0	0	0	0	0	0	0	0	1	0	0	1	0	0	0	0	0	0
735	First	052903	Type 2	15	1	1	3	0	0	1	2	0	2	3	1	0.894427	0.894427	0	0	1	0	0	0	0	0	0	0	0	0	0	0	0	1	1	0	0	0	1	0	1	0	0	0	0	0	0	0	0	1
736	First	052903	Type 2	16	2	1	0	0.333333	1	1	1	0	3	1	0	1.22474	1.22474	0	0	0	0	0	0	0	0	0	0	0	0	0	0	0	0	0	0	0	0	1	0	1	0	0	1	0	1	0	0	0	0
737	First	052903	Type 2	17	3	5	2	-0.25	3	1	1	0	5	1	5	0.333333	1.61589	1	2	0	0	1	1	0	0	0	0	0	2	0	0	0	0	1	0	0	0	0	0	1	0	0	0	1	0	0	0	0	1
738	First	052903	Type 2	18	3	8	2	-0.454545	1	0	1	4	2	7	5	0.647884	1.23728	1	2	1	1	0	0	0	0	0	0	0	2	1	0	0	0	2	0	0	0	0	1	1	1	0	0	1	0	0	0	0	0
739	First	052903	Type 2	19	2	10	11	-0.666667	8	1	3	0	15	3	6	0.41574	0.737028	1	2	0	2	1	0	0	0	0	0	1	4	0	0	0	0	1	2	0	2	1	2	1	0	0	2	0	1	0	0	0	1
740	First	052903	Type 2	20	5	3	3	0.25	3	2	2	1	6	4	2	0.707107	0.948683	1	1	0	0	0	0	0	0	0	0	1	0	0	0	0	2	1	0	0	0	1	1	2	0	0	0	0	0	0	0	1	1
741	First	052903	Type 2	21	0	1	5	-1	2	0	1	1	4	2	1	0.816497	0.816497	0	1	0	0	0	0	0	0	0	0	0	1	0	0	0	0	1	0	0	0	2	0	1	0	0	0	0	1	0	0	0	0
742	First	052903	Type 2	22	1	6	4	-0.714286	7	0	0	0	10	0	2	0.894427	1.04881	1	1	0	0	0	0	0	0	0	0	0	1	0	0	0	0	0	0	0	0	0	0	1	0	0	0	4	0	0	1	2	1
743	First	052903	Type 2	23	2	4	3	-0.333333	2	0	2	1	4	3	3	0.349927	1.39971	0	1	1	1	0	0	0	0	0	0	0	1	0	0	0	0	1	0	0	0	0	1	1	0	0	0	2	0	0	0	0	0
744	First	052903	Type 2	24	0	1	3	-1	2	1	0	0	3	1	1	0.935414	0.935414	0	0	1	0	0	0	0	0	0	0	0	0	0	0	0	1	0	0	0	0	0	1	1	0	0	0	0	0	0	0	1	0
745	First	052903	Type 2	25	1	2	0	-0.333333	3	0	0	0	4	0	0	0.935414	1.45774	0	0	0	0	0	0	0	0	0	0	1	0	0	0	0	0	0	0	0	0	1	0	1	0	0	0	0	0	0	0	1	0
746	First	052903	Type 2	26	0	0	4	NA	2	0	1	1	3	2	0	0	0.894427	0	0	0	0	0	0	0	0	0	0	0	1	0	0	0	1	0	0	0	0	0	0	1	0	0	0	1	0	0	0	0	0
747	First	052903	Type 2	27	1	1	2	0	0	1	2	0	2	2	1	0.935414	0.935414	0	0	0	0	0	0	0	1	0	0	0	0	0	0	0	1	0	0	0	0	0	1	1	0	0	1	0	0	0	0	0	0
748	First	052903	Type 2	28	1	3	1	-0.5	3	0	0	0	5	0	1	0.632456	1.09545	0	1	0	0	0	0	0	0	0	0	0	1	0	0	0	0	0	0	0	0	0	1	1	0	0	1	0	0	0	0	0	1
749	First	052903	Type 2	29	5	5	6	0	3	2	2	1	6	5	6	0.340151	0.727273	2	1	2	1	0	0	0	0	0	0	0	0	1	0	0	2	0	0	1	0	1	0	1	0	0	1	0	1	0	0	0	2
750	First	052903	Type 2	30	3	5	3	-0.25	4	1	0	0	7	1	4	0.847791	0.847791	2	1	1	0	0	0	0	0	0	0	0	0	1	0	0	2	0	0	0	0	0	0	1	0	0	0	0	0	0	0	1	2
751	First	092501	Type 2	1	3	8	5	-0.454545	0	2	2	5	4	9	4	0.828487	0.960769	0	1	0	2	1	0	0	0	0	0	0	0	1	1	0	0	0	0	0	0	0	0	2	2	0	0	1	3	2	0	0	1
752	First	092501	Type 2	2	1	7	5	-0.75	1	3	2	3	4	8	2	0.726483	1.04083	0	0	2	0	0	0	0	0	0	0	0	0	0	0	0	1	1	1	0	0	0	1	4	0	0	0	1	0	0	0	0	0
753	First	092501	Type 2	3	3	4	3	-0.142857	1	2	1	4	4	6	1	0.894427	0.948683	0	1	0	0	0	0	0	0	0	0	0	0	1	0	0	0	0	1	0	0	0	1	1	1	0	0	2	2	1	0	0	0
754	First	092501	Type 2	4	3	19	10	-0.727273	1	5	4	7	9	16	8	0.593296	1.5284	0	0	5	3	0	0	0	0	0	0	0	0	3	1	0	0	0	6	2	0	0	1	3	1	0	0	0	8	0	0	0	0
755	First	092501	Type 2	5	0	8	2	-1	3	3	2	0	7	3	1	0.707107	1.76068	0	0	1	0	0	0	0	0	0	0	0	0	1	0	0	0	0	3	0	0	0	0	4	0	0	0	0	1	1	0	0	0
756	First	092501	Type 2	6	0	3	2	-1	1	1	1	0	4	1	1	0	1.54919	0	0	1	0	0	0	0	0	0	0	0	0	1	0	0	0	0	1	0	0	0	0	1	0	0	0	1	0	0	0	0	0
757	First	092501	Type 2	7	3	5	8	-0.25	4	2	3	0	9	3	5	0.772802	0.677003	0	2	0	2	0	0	0	0	1	0	0	0	1	0	0	0	3	1	1	0	1	0	2	1	0	1	0	1	0	0	0	0
758	First	092501	Type 2	8	0	2	1	-1	0	1	0	1	1	2	1	0.816497	2	0	1	0	0	0	0	0	0	0	0	0	0	0	0	0	0	0	1	0	0	0	0	1	0	0	0	0	1	0	0	0	0
759	First	092501	Type 2	9	7	7	3	0	1	0	0	0	5	1	12	1.61589	0.816497	2	4	2	4	0	0	0	0	0	0	0	0	0	0	0	0	1	0	0	0	1	0	1	3	0	0	0	0	0	0	0	0
760	First	092501	Type 2	10	1	2	1	-0.333333	0	0	0	4	0	5	0	1.09545	1.09545	0	0	0	0	0	0	0	0	0	0	0	0	0	0	0	0	0	1	0	0	0	0	2	1	0	0	0	0	0	1	0	0
761	First	092501	Type 2	11	1	2	7	-0.333333	3	1	1	0	6	2	3	0.637377	0.637377	0	1	0	1	1	0	0	0	0	0	0	1	1	0	0	0	0	1	0	0	0	1	1	1	0	2	0	0	0	0	0	0
762	First	092501	Type 2	12	2	5	7	-0.428571	2	2	3	3	6	7	2	0.392232	0.713355	0	1	0	0	1	0	0	0	0	0	0	1	0	0	1	0	0	1	0	0	0	0	2	1	0	0	0	2	1	0	1	1
763	First	092501	Type 2	13	4	5	0	-0.111111	0	1	1	6	1	8	1	0.955814	1.07726	0	1	0	0	0	0	0	0	0	0	0	1	0	0	0	0	2	2	1	0	0	0	2	0	0	0	0	1	0	0	0	0
764	First	092501	Type 2	14	2	1	1	0.333333	2	1	0	1	3	2	0	0.894427	1.26491	0	0	0	0	0	0	0	0	0	0	0	1	1	0	0	0	0	0	0	0	0	0	1	0	0	0	1	1	0	0	0	0
765	First	092501	Type 2	15	10	8	15	0.111111	2	4	4	4	11	10	13	0.508432	0.933139	2	2	2	2	1	0	2	2	0	0	0	1	2	0	0	0	1	4	1	0	1	2	3	1	0	1	2	1	0	0	0	0
766	First	092501	Type 2	16	3	9	6	-0.5	1	4	2	4	5	10	4	0.596285	1.05409	0	1	1	2	0	0	0	0	0	0	1	0	0	0	0	0	1	5	0	0	0	0	2	2	0	0	1	1	0	0	0	0
767	First	092501	Type 2	17	4	6	2	-0.2	6	3	1	0	9	3	1	1.22474	1.22474	0	1	0	0	0	0	0	0	0	0	0	0	0	0	0	1	1	0	0	0	1	5	2	0	0	0	2	0	0	0	0	0
768	First	092501	Type 2	18	5	5	11	0	0	2	4	1	6	6	10	0.565194	0.726483	4	2	0	4	0	0	0	0	0	0	1	0	0	1	0	1	1	1	0	0	1	1	2	0	0	2	1	0	0	0	0	0
769	First	092501	Type 2	19	0	0	0	NA	0	0	0	0	0	1	0	2	2	0	0	0	0	0	0	0	0	0	0	0	0	0	0	0	0	0	0	0	0	0	0	1	0	0	0	0	0	0	0	0	0
770	First	092501	Type 2	20	0	4	2	-1	1	1	2	0	3	3	1	0.816497	1.61589	0	0	1	0	0	0	0	0	0	0	0	0	0	0	0	0	0	2	0	0	0	0	2	0	0	0	1	1	0	0	0	0
771	First	092501	Type 2	21	1	7	2	-0.75	0	1	0	2	1	6	4	0.728431	1.06904	0	0	3	1	0	0	0	0	0	0	0	0	2	0	0	0	0	1	0	0	0	1	0	0	0	0	1	1	1	0	0	0
772	First	092501	Type 2	22	2	0	2	1	4	0	0	0	5	0	0	0.894427	0.894427	0	0	0	0	0	0	0	0	0	0	0	1	1	0	0	0	0	0	0	0	0	0	1	0	0	0	0	0	0	0	1	1
773	First	092501	Type 2	23	0	10	3	-1	2	1	1	3	4	7	3	0.603023	1.42005	0	0	3	0	0	0	0	0	0	0	0	0	2	0	0	0	0	1	2	0	0	0	3	1	0	0	0	2	0	0	0	0
774	First	092501	Type 2	24	1	10	3	-0.818182	4	2	2	2	8	5	2	0.521718	0.828487	0	1	1	0	0	0	0	0	0	0	0	1	0	0	0	1	1	2	0	0	0	1	2	1	0	0	1	2	0	0	1	0
775	First	092501	Type 2	25	2	3	0	-0.2	3	1	1	0	5	1	0	0.971825	1.61589	0	0	0	0	0	0	0	0	0	0	0	0	0	0	0	0	0	1	0	0	0	0	2	0	0	0	0	2	1	0	0	0
776	First	092501	Type 2	26	12	10	5	0.0909091	4	3	3	2	12	8	8	1.54919	0.689202	0	1	5	1	0	0	0	0	1	0	0	0	0	0	0	0	0	0	0	0	0	2	1	1	0	1	4	7	3	1	0	0
777	First	092501	Type 2	27	0	3	3	-1	1	1	1	2	2	4	1	0.62361	1.33333	0	1	0	0	0	0	0	0	0	0	0	1	0	0	0	0	1	1	0	0	0	1	1	0	0	0	1	0	0	0	0	0
778	First	092501	Type 2	28	3	11	3	-0.571429	9	2	2	4	11	7	0	0.41574	1.34486	0	0	0	0	0	0	0	0	0	0	0	3	0	1	0	0	4	0	0	0	0	2	0	0	0	0	3	2	1	0	0	1
779	First	092501	Type 2	29	3	3	4	0	2	0	2	2	4	4	3	0.5	1.0155	0	1	1	0	1	0	0	0	0	0	1	0	2	0	0	0	1	1	0	0	0	0	1	0	0	0	1	0	0	0	0	1
780	First	092501	Type 2	30	5	3	2	0.25	0	2	2	2	3	5	3	1.28695	1.1592	0	0	0	1	1	0	0	0	1	0	0	0	0	0	0	0	0	0	0	0	0	0	3	0	0	0	2	2	1	0	0	0
781	First	102801	Type 2	1	8	18	9	-0.384615	1	3	3	11	6	20	10	0.70291	0.70291	1	1	4	3	0	0	0	0	1	0	1	0	1	0	0	0	0	0	2	0	0	0	2	3	0	1	2	4	4	1	0	2
782	First	102801	Type 2	2	0	4	2	-1	0	2	1	1	2	4	1	0.971825	1.22474	0	0	0	1	0	0	0	0	0	0	0	0	0	0	0	0	1	0	2	0	0	0	1	1	0	0	0	0	1	0	0	0
783	First	102801	Type 2	3	3	25	16	-0.785714	15	7	7	4	27	12	6	0.660723	0.977727	0	4	0	1	1	0	0	0	0	0	0	3	2	0	1	0	5	2	2	0	0	8	1	6	1	1	6	0	1	0	0	0
784	First	102801	Type 2	4	1	5	3	-0.666667	5	1	1	0	7	2	1	0.647884	1.23728	0	0	0	1	0	0	0	0	0	0	0	0	1	1	0	0	0	0	1	0	0	0	1	2	1	0	0	0	1	0	0	0
785	First	102801	Type 2	5	6	8	12	-0.142857	2	5	6	5	8	15	4	0.907853	0.808742	0	2	0	1	0	0	0	0	1	0	1	2	1	2	0	0	4	5	2	0	0	4	1	1	0	0	0	0	0	0	0	0
786	First	102801	Type 2	6	2	4	1	-0.333333	2	1	1	0	4	2	2	0.62361	1.22474	0	0	0	2	0	0	0	0	0	0	0	0	0	0	0	0	0	0	1	0	0	0	1	1	0	0	0	0	1	0	1	0
787	First	102801	Type 2	7	4	5	1	-0.111111	0	1	2	1	2	5	4	1.39971	0.968904	1	1	0	2	0	0	0	0	0	0	1	1	0	3	0	0	0	0	0	0	0	0	1	1	0	0	0	0	0	0	0	0
788	First	102801	Type 2	8	6	6	2	0	5	3	2	2	9	5	1	0.692526	0.614452	0	0	0	1	0	0	0	0	0	0	2	1	1	2	0	0	1	1	1	0	2	1	0	0	0	1	0	0	1	0	0	0
789	First	102801	Type 2	9	0	1	4	-1	2	0	1	2	3	3	0	0.62361	0.62361	0	0	0	0	0	0	0	0	0	0	0	0	0	0	0	0	0	0	1	0	0	0	1	0	0	1	0	0	1	0	0	2
790	First	102801	Type 2	10	16	43	32	-0.457627	5	17	17	20	28	47	17	0.928559	0.720494	3	7	1	6	0	0	0	0	0	0	6	3	0	0	0	13	10	5	0	0	9	11	8	7	0	1	0	0	1	0	1	0
791	First	102801	Type 2	11	3	4	1	-0.142857	3	1	1	1	6	2	1	1.28695	0.637377	0	1	0	0	0	0	0	0	0	0	0	0	0	0	0	0	0	0	0	0	1	2	1	1	0	1	1	0	1	0	0	0
792	First	102801	Type 2	12	5	8	1	-0.230769	3	1	1	5	5	7	3	0.935414	0.935414	1	1	0	1	0	0	0	0	0	0	0	0	0	1	0	0	0	0	0	0	1	0	1	2	0	0	0	0	1	0	3	1
793	First	102801	Type 2	13	4	3	1	0.142857	1	1	2	3	3	5	1	0.637377	0.637377	1	0	0	0	0	0	0	0	0	0	1	0	0	0	0	1	0	1	1	0	1	1	0	0	0	0	0	1	1	0	0	0
794	First	102801	Type 2	14	7	2	7	0.555556	8	4	2	0	12	4	1	1.0155	0.775605	0	0	0	1	0	0	0	0	0	0	0	0	0	0	0	0	1	4	3	0	0	1	0	1	0	1	2	3	0	0	0	0
795	First	102801	Type 2	15	3	2	1	0.2	1	1	1	1	3	2	2	1.26491	0.894427	1	1	0	0	0	0	0	0	0	0	0	0	0	0	0	0	1	0	1	0	1	1	0	1	0	0	0	0	0	0	0	0
796	First	102801	Type 2	16	8	8	5	0	3	5	4	1	10	7	5	0.710767	0.802246	0	0	1	4	0	0	0	0	0	0	1	0	2	0	0	0	0	0	2	0	1	1	2	3	0	0	0	0	0	0	1	0
797	First	102801	Type 2	17	2	6	4	-0.5	2	2	3	1	7	4	2	1.12815	0.603023	0	0	0	2	0	0	0	0	0	0	0	1	0	0	0	1	1	1	4	0	0	1	0	0	0	1	0	1	0	0	0	0
798	First	102801	Type 2	18	6	10	1	-0.25	1	3	2	5	5	9	4	0.654654	0.762648	0	1	1	2	0	0	0	0	0	0	0	0	0	1	0	0	2	1	2	0	1	0	2	2	0	0	1	0	1	0	0	1
799	First	102801	Type 2	19	8	18	11	-0.384615	5	8	4	5	13	16	9	0.811628	0.888559	4	2	1	2	0	0	0	0	0	0	0	1	0	1	0	3	6	2	0	0	2	6	3	1	0	1	1	1	0	0	0	1
800	First	102801	Type 2	20	5	7	6	-0.166667	3	5	6	2	10	8	1	0.797372	0.757677	0	0	0	0	1	0	0	0	0	0	0	0	1	1	0	0	2	3	2	0	0	1	2	3	1	0	1	0	1	0	0	0
801	First	102801	Type 2	21	1	6	7	-0.714286	3	3	2	0	8	4	3	0.204124	0.857969	0	1	0	0	2	0	0	0	0	0	0	0	0	2	1	0	0	0	2	0	0	1	0	1	0	0	0	1	0	1	0	0
802	First	102801	Type 2	22	4	5	1	-0.111111	3	1	1	2	6	3	2	1.01835	0.737028	0	1	1	0	0	0	0	0	0	0	0	0	0	0	0	0	1	0	1	0	0	2	2	1	0	0	1	0	0	1	0	0
803	First	102801	Type 2	23	7	1	2	0.75	1	1	1	7	2	9	0	1.58505	0.530087	0	0	0	0	0	0	0	0	0	0	0	0	0	0	0	3	3	1	2	0	0	0	1	1	0	0	0	0	0	0	0	0
804	First	102801	Type 2	24	5	7	2	-0.166667	1	4	4	1	6	7	2	1.27794	0.791972	0	0	0	2	0	0	0	0	0	0	0	0	0	0	0	0	1	0	1	0	1	3	3	2	0	0	2	0	0	0	0	0
805	First	102801	Type 2	25	5	4	6	0.111111	2	2	3	0	6	5	5	1.3606	0.668043	0	0	1	3	1	0	0	0	0	0	0	0	0	0	0	0	0	0	0	0	0	1	0	0	0	2	0	3	3	0	1	0
806	First	102801	Type 2	26	2	8	3	-0.6	2	1	1	2	5	5	4	0.707107	1.09545	0	0	0	3	1	0	0	0	0	0	0	0	0	0	0	0	1	1	1	0	0	0	0	1	0	0	0	1	3	0	0	1
807	First	102801	Type 2	27	5	5	6	0	4	1	2	3	7	6	4	0.521718	0.713355	0	2	1	1	0	0	0	0	0	0	1	1	1	1	0	0	2	1	0	0	1	0	0	0	0	1	1	2	0	0	0	1
808	First	102801	Type 2	28	2	7	4	-0.555556	0	1	2	7	2	10	2	0.935414	1.40929	0	0	0	1	1	0	0	0	0	0	0	0	0	0	0	0	0	0	1	0	0	1	0	5	0	0	1	1	2	0	0	0
809	First	102801	Type 2	29	5	4	1	0.111111	0	3	3	2	3	7	1	1.22474	0.707107	0	0	1	0	0	0	0	0	0	0	0	0	0	0	0	0	1	3	1	0	1	2	1	1	0	0	0	0	0	0	0	0
810	First	102801	Type 2	30	12	8	2	0.2	3	5	5	2	11	8	4	0.947368	0.196929	2	1	0	0	1	0	0	0	0	0	0	0	0	0	0	0	0	0	0	0	0	1	1	1	0	1	1	1	2	3	3	2
811	First	102901	Type 2	1	3	22	6	-0.76	5	3	2	1	12	9	11	0.530263	1.21778	8	2	1	0	0	0	0	0	0	0	2	0	0	0	0	2	0	0	0	0	0	3	1	0	0	5	3	0	0	0	4	1
812	First	102901	Type 2	2	2	3	3	-0.2	1	2	1	2	3	4	2	0.728431	1.3248	0	1	1	0	0	0	0	0	0	0	0	0	1	0	0	0	3	0	0	0	0	1	0	0	0	0	1	0	1	0	0	0
813	First	102901	Type 2	3	0	0	2	NA	1	1	0	0	2	1	0	1.33333	0.816497	0	0	0	0	0	0	0	0	0	0	0	0	0	0	0	0	1	0	0	0	0	0	1	1	0	0	0	0	0	0	0	0
814	First	102901	Type 2	4	7	14	1	-0.333333	1	7	6	2	10	10	3	0.689202	1.03682	0	1	1	1	0	0	0	0	0	0	0	1	1	1	0	0	4	3	1	0	0	4	1	1	0	0	2	1	0	0	0	0
815	First	102901	Type 2	5	7	7	5	0	3	5	5	6	8	12	0	0.974679	1.08397	0	0	0	0	0	0	0	0	0	0	0	0	1	0	0	0	2	7	2	0	0	3	2	0	0	0	2	1	0	0	0	0
816	First	102901	Type 2	6	1	2	0	-0.333333	1	1	0	0	2	1	1	1.33333	1.33333	0	0	0	1	0	0	0	0	0	0	0	0	1	0	0	0	0	1	1	0	0	0	0	0	0	0	0	0	0	0	0	0
817	First	102901	Type 2	7	4	3	3	0.142857	2	0	0	0	4	1	6	1.09545	0.894427	1	2	0	2	1	0	0	0	0	0	0	1	0	0	0	1	1	0	1	0	1	0	0	0	0	0	0	0	0	0	0	0
818	First	102901	Type 2	8	5	4	2	0.111111	5	2	1	0	7	3	2	1.04881	0.83666	0	1	0	1	0	0	0	0	0	0	0	0	0	0	0	0	2	1	1	0	1	2	1	1	0	0	1	0	0	0	0	0
819	First	102901	Type 2	9	12	20	25	-0.25	3	9	7	7	18	22	18	0.512348	0.559017	5	5	3	4	1	0	0	0	0	0	1	4	2	0	0	3	4	3	3	0	2	4	1	3	1	0	3	3	2	0	1	0
820	First	102901	Type 2	10	2	2	3	0	1	2	3	1	4	4	0	1.0155	1.22474	0	0	0	0	0	0	0	0	0	0	0	0	1	0	0	0	3	1	0	0	0	0	0	0	0	0	0	0	0	0	0	1
821	First	102901	Type 2	11	2	1	5	0.333333	4	1	0	1	6	2	1	1.0155	0.847791	0	0	0	0	1	0	0	0	0	0	1	0	0	0	0	0	0	0	0	0	0	1	3	0	0	0	1	1	1	0	0	0
822	First	102901	Type 2	12	7	10	6	-0.176471	9	4	3	5	14	9	1	0.173913	1.11359	0	0	1	0	0	0	0	0	0	0	0	1	2	1	0	0	1	3	2	0	0	1	4	0	0	0	1	3	0	0	0	1
823	First	102901	Type 2	13	8	26	19	-0.529412	1	7	10	7	13	24	17	0.457069	0.930766	4	6	5	2	0	0	0	0	0	0	1	2	0	0	0	2	3	2	1	0	1	5	5	0	0	1	5	5	0	0	0	2
824	First	102901	Type 2	14	3	1	2	0.5	3	1	1	0	5	1	1	1.33333	0.971825	0	0	0	0	1	0	0	0	0	0	0	0	0	0	0	0	0	2	1	1	0	0	1	1	0	0	0	0	0	0	0	0
825	First	102901	Type 2	15	2	4	4	-0.333333	7	1	1	1	9	2	0	0.340151	1.42005	0	0	0	0	0	0	0	0	0	0	0	2	1	0	0	0	3	0	0	0	0	1	0	0	0	0	1	1	0	0	0	1
826	First	102901	Type 2	16	9	18	4	-0.333333	2	5	4	5	9	13	10	0.510226	1.03253	0	2	1	4	3	0	0	0	0	0	0	1	1	0	0	0	2	1	0	0	0	2	1	0	0	0	5	1	2	0	1	3
827	First	102901	Type 2	17	1	11	7	-0.833333	5	3	2	0	11	4	5	0.699206	1.11555	0	2	1	0	2	0	0	0	0	0	0	1	0	0	0	0	3	0	0	0	0	3	2	2	0	0	1	1	0	0	0	1
828	First	102901	Type 2	18	8	16	2	-0.333333	10	4	6	0	17	6	4	0.447636	1.22667	0	0	2	1	1	0	0	0	0	0	0	0	3	1	1	0	0	4	0	0	0	0	4	2	1	0	0	3	3	0	0	0
829	First	102901	Type 2	19	26	14	8	0.3	3	8	11	10	15	24	10	0.495874	0.50896	1	2	3	3	0	0	0	1	0	0	2	1	0	4	0	4	3	0	1	0	3	3	4	1	1	1	5	3	2	0	0	1
830	First	102901	Type 2	20	1	4	7	-0.6	0	1	1	2	3	5	5	1.0155	1.0155	0	1	1	1	2	0	0	0	0	0	0	0	2	2	0	0	1	1	1	0	0	0	1	0	0	0	0	0	0	0	0	0
831	First	102901	Type 2	21	1	1	5	0	0	2	2	1	3	4	1	0.728431	1.06904	0	1	0	0	0	0	0	0	0	0	0	2	0	1	0	0	1	1	0	0	0	1	0	0	0	0	0	1	0	0	0	0
832	First	102901	Type 2	22	8	12	6	-0.2	3	3	2	2	11	6	10	1.1557	0.903664	0	1	5	4	0	0	0	0	0	0	0	0	2	0	0	0	0	2	1	0	0	4	4	3	0	0	1	0	0	0	0	0
833	First	102901	Type 2	23	3	12	9	-0.6	1	2	4	1	7	10	8	0.633549	0.823529	0	4	3	1	0	0	0	0	0	0	2	2	2	0	0	0	0	4	1	0	1	1	2	0	0	1	1	0	0	0	0	0
834	First	102901	Type 2	24	5	6	8	-0.0909091	2	3	3	2	8	6	6	0.142857	0.994885	0	2	2	2	0	0	0	0	0	0	0	1	1	1	0	0	1	1	0	0	0	0	2	1	0	0	2	1	0	0	0	1
835	First	102901	Type 2	25	7	9	10	-0.125	0	5	5	8	8	15	4	0.325362	0.886786	2	1	1	0	0	0	0	0	0	0	2	2	1	0	0	3	1	3	0	0	0	3	0	0	0	0	3	2	0	0	0	1
836	First	102901	Type 2	26	3	15	3	-0.666667	5	5	6	5	11	11	0	0.421528	1.09091	0	0	0	0	0	0	0	0	0	0	0	0	1	0	1	0	0	3	2	1	0	0	4	3	0	0	0	2	2	0	0	0
837	First	102901	Type 2	27	6	5	8	0.0909091	2	1	1	2	6	5	9	0.881396	1.58505	1	2	1	3	2	0	0	0	0	0	0	0	0	0	0	0	0	3	0	0	0	1	2	0	0	0	1	4	0	0	0	0
838	First	102901	Type 2	28	8	1	2	0.777778	3	0	0	0	4	0	8	1.22474	1.45774	1	1	2	3	1	0	0	0	0	0	0	1	1	0	0	0	2	0	0	0	0	0	0	0	0	0	0	0	0	0	0	0
839	First	102901	Type 2	29	7	20	11	-0.481481	4	4	2	2	14	10	15	0.82706	0.637377	5	2	3	4	1	0	0	0	0	0	2	1	0	0	0	2	2	1	0	0	3	0	1	0	0	2	4	2	4	0	0	0
840	First	102901	Type 2	30	4	4	3	0	1	1	0	0	5	1	6	1.22474	0.971825	2	2	2	0	0	0	0	0	0	0	0	0	0	0	0	0	1	2	0	0	0	0	0	0	0	0	0	0	0	0	1	2
841	First	102902	Type 2	1	2	4	3	-0.333333	3	0	1	0	6	1	3	0.857143	1.2454	0	1	1	1	0	0	0	0	0	0	0	0	0	0	0	0	1	2	0	0	0	2	0	0	0	0	1	1	0	0	0	0
842	First	102902	Type 2	2	3	8	3	-0.454545	0	1	1	0	4	3	8	0.571429	1.3248	4	1	1	2	0	0	0	0	0	0	2	0	0	0	0	1	0	0	1	0	2	0	0	0	0	0	0	1	0	0	0	0
843	First	102902	Type 2	3	0	2	4	-1	0	0	0	0	2	2	3	1.45774	0.935414	1	1	1	0	0	0	0	0	0	0	0	0	0	0	0	1	0	0	0	0	1	0	1	1	0	0	0	0	0	0	0	0
844	First	102902	Type 2	4	1	9	2	-0.8	3	0	1	0	6	2	5	0.637377	1.45774	1	2	1	1	0	0	0	0	0	0	1	0	0	0	0	0	3	0	0	0	1	1	0	0	0	0	2	0	0	0	0	0
845	First	102902	Type 2	5	9	7	4	0.125	2	3	4	4	7	10	4	0.734706	0.576351	2	0	1	1	0	0	0	0	0	0	0	0	0	0	0	2	1	2	1	0	2	1	0	1	0	0	3	2	1	0	0	1
846	First	102902	Type 2	6	0	8	6	-1	4	0	1	0	9	1	5	0.707107	0.632456	2	0	1	2	0	0	0	0	0	0	0	0	1	1	0	1	2	1	0	0	1	1	0	1	0	0	1	0	0	0	0	0
847	First	102902	Type 2	7	0	7	2	-1	2	0	0	0	6	0	4	1.22474	1.33333	1	2	1	0	0	0	0	0	0	0	0	0	0	0	0	2	2	0	0	0	1	0	0	0	0	1	0	0	0	0	0	0
848	First	102902	Type 2	8	1	3	1	-0.5	0	0	0	0	0	2	4	1.22474	1.22474	0	1	1	2	0	0	0	0	0	0	0	1	0	0	0	0	0	0	0	0	0	0	0	1	0	0	0	0	0	0	0	0
849	First	102902	Type 2	9	2	6	2	-0.5	0	3	2	1	4	5	2	1.07726	0.955814	1	0	0	1	0	0	0	0	0	0	0	0	0	1	0	1	2	0	2	0	0	0	1	2	0	0	0	0	0	0	0	0
850	First	102902	Type 2	10	5	3	2	0.25	0	0	1	0	1	3	7	1.45774	1.45774	2	3	1	0	0	0	1	0	0	0	0	0	1	0	0	0	3	0	0	0	0	0	0	0	0	0	0	0	0	0	0	0
851	First	102902	Type 2	11	1	3	3	-0.5	3	0	0	0	5	1	2	0.971825	0.971825	0	0	0	1	1	0	0	0	0	0	0	0	1	0	0	0	0	1	2	0	1	0	0	1	0	0	0	0	0	0	0	0
852	First	102902	Type 2	12	3	1	5	0.5	2	1	0	1	4	2	4	0.816497	0.971825	2	1	0	0	0	0	1	0	0	0	0	0	0	0	0	1	1	0	0	0	0	0	2	0	0	0	1	1	0	0	0	0
853	First	102902	Type 2	13	1	3	4	-0.5	1	0	2	0	3	3	3	0.62361	0.62361	1	0	0	2	0	0	0	0	0	0	1	0	0	1	0	0	0	1	0	0	0	1	0	0	0	0	1	0	1	0	0	0
854	First	102902	Type 2	14	1	5	4	-0.666667	2	1	1	1	5	3	3	0.847791	0.935414	0	0	2	1	0	0	0	0	0	0	0	0	1	0	0	0	0	0	1	0	0	1	3	0	0	0	1	0	1	0	0	0
855	First	102902	Type 2	15	0	1	2	-1	0	0	0	1	1	2	1	1.33333	0.816497	0	0	0	1	0	0	0	0	0	0	0	0	0	0	0	0	0	1	0	0	0	1	0	1	0	0	0	0	0	0	0	0
856	First	102902	Type 2	16	3	3	1	0	0	1	1	0	2	2	4	0.935414	0.935414	2	2	0	0	0	0	0	0	0	0	0	0	0	0	0	0	1	0	0	0	1	0	1	0	0	0	0	0	0	0	0	1
857	First	102902	Type 2	17	4	7	2	-0.272727	2	0	0	0	6	0	8	1.22474	1.22474	1	3	2	1	1	0	0	0	0	0	0	0	0	0	0	0	2	0	1	0	0	2	1	0	0	0	0	0	0	0	0	0
858	First	102902	Type 2	18	2	4	6	-0.333333	1	1	2	0	6	2	5	0.637377	0.637377	2	1	0	2	0	0	0	0	0	0	1	0	1	0	0	1	0	1	1	0	0	1	0	0	0	0	0	1	1	0	0	0
859	First	102902	Type 2	19	0	7	1	-1	1	0	1	0	5	1	3	0.816497	1.33333	1	2	0	0	0	0	0	0	0	0	1	1	0	0	0	0	0	0	0	0	0	2	0	0	0	1	1	0	0	0	0	0
860	First	102902	Type 2	20	1	7	2	-0.75	0	0	1	0	2	4	5	1.61589	0.62361	1	1	2	1	0	0	0	0	0	0	0	0	0	0	0	0	1	0	0	0	2	1	1	1	0	0	0	0	0	0	0	0
861	First	102902	Type 2	21	2	4	1	-0.333333	0	0	0	0	0	3	5	2	1.33333	0	0	2	2	0	0	0	1	0	0	0	0	0	0	0	0	0	0	0	0	0	0	2	1	0	0	0	0	0	0	0	0
862	First	102902	Type 2	22	4	5	1	-0.111111	1	1	2	1	4	4	3	1.40312	1.0155	1	0	1	1	0	0	0	0	0	0	0	0	0	0	0	1	0	0	0	0	2	3	0	1	0	0	1	0	0	0	0	0
863	First	102902	Type 2	23	2	6	10	-0.5	4	1	2	3	8	6	5	0.614452	0.886405	2	0	1	2	0	0	0	0	0	0	0	0	2	0	0	0	1	3	1	0	2	0	0	2	0	0	0	2	1	0	0	0
864	First	102902	Type 2	24	1	8	3	-0.777778	0	3	1	0	5	4	4	0.737028	1.01835	2	1	1	0	0	0	0	0	0	0	1	0	0	0	0	2	0	0	0	0	0	1	1	0	0	2	1	1	0	0	0	0
865	First	102902	Type 2	25	3	7	4	-0.4	1	0	2	0	6	3	6	1.07726	0.647884	0	2	1	3	0	0	0	0	0	0	0	0	0	0	0	1	1	1	2	0	0	0	1	0	0	0	1	1	1	0	0	0
866	First	102902	Type 2	26	2	0	1	1	0	0	0	0	1	0	3	2	2	0	1	1	1	0	0	0	0	0	0	0	0	0	0	0	1	0	0	0	0	0	0	0	0	0	0	0	0	0	0	0	0
867	First	102902	Type 2	27	1	5	3	-0.666667	4	0	1	0	6	2	2	0.935414	0.847791	1	0	0	0	1	0	0	0	0	0	0	0	0	0	0	0	0	0	0	0	2	0	1	0	1	1	1	0	0	0	1	0
868	First	102902	Type 2	28	3	1	2	0.5	2	1	0	0	4	1	2	1.54919	1.26491	0	0	1	0	1	0	0	0	0	0	0	0	0	0	0	2	2	0	0	0	0	0	0	0	0	0	0	0	0	0	1	0
869	First	102902	Type 2	29	4	3	2	0.142857	0	0	2	0	3	2	5	1.26491	0.894427	2	2	0	1	0	0	0	0	0	0	0	0	0	0	0	0	1	0	1	0	1	1	0	1	0	0	0	0	0	0	0	0
870	First	102902	Type 2	30	2	3	4	-0.2	1	0	0	1	3	2	5	0.632456	0.632456	1	1	0	1	1	0	0	0	0	1	0	0	0	1	0	1	0	0	0	0	0	1	1	0	0	0	1	0	0	0	0	0
871	First	111001	Type 2	1	2	11	3	-0.692308	1	2	1	1	6	4	7	0.707107	1.04881	1	4	1	1	0	0	0	0	0	0	0	1	2	0	0	1	2	1	0	0	0	1	1	0	0	0	0	1	0	0	0	0
872	First	111001	Type 2	2	4	10	5	-0.428571	2	2	3	3	6	9	5	0.730297	0.988826	0	1	3	1	0	0	0	0	0	0	0	0	0	0	0	0	2	2	1	0	0	1	4	1	0	0	0	1	1	0	0	0
873	First	111001	Type 2	3	3	9	2	-0.5	5	0	2	0	9	2	4	0.78203	0.970643	0	2	1	1	0	0	0	0	0	0	0	2	0	0	0	0	2	1	2	0	1	1	0	1	0	0	1	0	0	0	0	0
874	First	111001	Type 2	4	7	11	9	-0.222222	5	3	3	2	12	7	9	0.713929	0.838809	2	3	2	1	0	0	1	0	0	0	0	1	1	0	0	2	2	3	1	0	1	1	2	0	0	0	3	2	0	0	0	0
875	First	111001	Type 2	5	4	3	4	0.142857	2	2	3	0	6	4	2	1.04881	1.04881	0	0	1	0	0	0	0	0	1	0	0	0	0	0	0	0	2	2	0	0	1	2	2	0	0	0	0	1	0	0	0	0
876	First	111001	Type 2	6	2	3	2	-0.2	4	0	0	0	6	0	2	1.61589	0.971825	1	0	1	0	0	0	0	0	0	0	0	0	0	0	0	2	2	1	0	0	0	0	0	0	0	1	0	0	0	0	0	0
877	First	111001	Type 2	7	2	5	3	-0.428571	1	1	1	1	4	3	4	0.728431	1.39971	1	2	1	0	0	0	0	0	0	0	0	1	0	0	0	0	2	0	0	0	1	2	0	0	0	1	0	0	0	0	0	0
878	First	111001	Type 2	8	2	7	3	-0.555556	3	2	1	0	8	2	3	1.14018	0.632456	1	1	1	0	0	0	0	0	0	0	1	0	0	0	0	1	2	2	1	0	1	1	1	0	0	0	0	0	0	0	0	0
879	First	111001	Type 2	9	3	11	3	-0.571429	1	3	2	3	5	9	4	0.614452	0.886405	0	1	3	0	0	0	0	0	0	0	0	0	1	0	0	0	0	2	0	0	0	0	1	1	0	0	3	2	1	0	1	1
880	First	111001	Type 2	10	2	3	2	-0.2	0	1	2	2	2	5	1	1.39971	1.2454	0	0	1	0	0	0	0	0	0	0	0	1	1	0	0	0	3	2	0	0	0	0	0	0	0	0	0	0	0	0	0	0
881	First	111001	Type 2	11	1	2	1	-0.333333	1	1	0	0	2	2	1	1.22474	0.935414	0	0	1	0	0	0	0	0	0	0	0	0	0	0	0	0	0	0	0	0	1	1	0	0	0	0	0	2	0	0	0	0
882	First	111001	Type 2	12	10	4	4	0.428571	2	3	3	4	6	9	4	1.11555	0.760117	2	1	1	0	0	0	0	0	0	0	0	0	0	0	0	2	1	1	0	0	0	1	1	0	0	1	3	4	1	0	0	0
883	First	111001	Type 2	13	0	8	3	-1	0	0	3	0	4	4	4	0.637377	1.28695	1	3	0	0	0	0	0	0	0	0	1	1	0	0	0	1	0	0	0	0	1	1	0	0	0	0	3	0	0	0	0	0
884	First	111001	Type 2	14	4	0	1	1	0	0	0	0	0	1	5	2	2	1	1	3	0	0	0	0	0	0	0	0	1	0	0	0	0	0	0	0	0	0	0	0	0	0	0	0	0	0	0	0	0
885	First	111001	Type 2	15	2	10	3	-0.666667	4	2	2	3	8	6	2	0.571429	0.942208	0	1	1	0	0	0	0	0	0	0	0	1	1	0	1	0	1	0	0	0	0	3	2	0	0	0	0	1	0	0	0	1
886	First	111001	Type 2	16	0	5	0	-1	1	1	0	0	2	2	2	0.5	2	2	0	0	0	0	0	0	0	0	0	1	0	0	0	0	1	0	0	0	0	1	0	0	0	0	1	0	0	0	0	0	0
887	First	111001	Type 2	17	3	7	5	-0.4	3	3	2	2	6	7	3	0.791972	0.57564	0	1	1	1	0	0	0	0	0	0	1	1	0	1	0	2	1	2	1	0	1	2	0	0	0	0	0	1	0	0	0	0
888	First	111001	Type 2	18	5	5	1	0	0	2	2	3	3	6	3	0.737028	0.888889	1	1	1	0	0	0	0	0	0	0	1	1	0	0	0	0	1	1	0	0	1	2	1	0	0	0	0	1	0	0	0	0
889	First	111001	Type 2	19	10	17	10	-0.259259	3	8	8	2	17	11	10	0.512596	0.787336	0	3	3	3	0	1	0	0	0	0	2	2	4	2	0	0	0	3	0	0	1	3	2	0	0	2	3	2	0	0	0	1
890	First	111001	Type 2	20	3	10	2	-0.538462	3	2	2	1	7	4	5	0.727273	1.09091	0	2	2	1	0	0	0	0	0	0	0	3	0	1	0	0	1	1	0	0	0	1	3	0	0	0	1	0	0	0	0	0
891	First	111001	Type 2	21	1	4	2	-0.6	1	0	1	0	2	3	3	0.632456	1.09545	1	1	1	0	0	0	0	0	0	0	0	0	0	0	0	1	1	0	0	0	0	0	1	0	0	0	0	1	0	0	0	0
892	First	111001	Type 2	22	0	3	0	-1	0	1	0	0	1	1	2	1.22474	2	2	0	0	0	0	0	0	0	0	0	0	0	0	0	0	1	0	0	0	0	0	0	0	0	0	0	0	0	0	0	1	0
893	First	111001	Type 2	23	1	15	1	-0.875	1	0	2	2	6	5	7	0.340151	0.927094	0	4	3	0	0	0	0	0	0	0	1	2	0	0	0	0	1	1	0	0	1	1	1	0	0	0	1	1	0	0	0	0
894	First	111001	Type 2	24	9	11	9	-0.1	10	3	3	1	16	5	9	0.571429	0.461684	1	2	1	1	1	1	2	0	0	0	0	2	1	0	0	3	2	1	2	1	0	0	3	0	0	0	0	1	2	0	1	1
895	First	111001	Type 2	25	2	2	4	0	1	0	0	0	3	1	5	1.45774	0.935414	2	1	1	0	0	0	1	0	0	0	0	0	0	0	0	1	2	0	0	0	0	0	1	0	0	0	0	0	0	0	0	0
896	First	111001	Type 2	26	0	4	2	-1	0	1	1	0	3	1	3	1.45774	2	2	0	0	0	0	1	0	0	0	0	0	0	0	0	0	3	0	0	0	0	0	0	0	0	0	1	0	0	0	0	0	0
897	First	111001	Type 2	27	5	5	4	0	2	1	0	1	5	3	7	0.5	0.935414	1	0	2	3	1	0	0	0	0	0	0	0	1	0	0	0	0	1	0	0	1	1	1	0	0	1	1	0	0	0	0	0
898	First	111001	Type 2	28	5	6	1	-0.0909091	1	2	2	0	4	4	5	0.847791	0.847791	1	1	2	1	0	0	0	0	0	0	2	1	0	0	0	1	0	1	0	0	0	0	0	0	0	1	0	1	1	0	0	0
899	First	111001	Type 2	29	0	3	4	-1	1	1	2	1	4	3	1	0.728431	0.857143	0	0	1	0	0	0	0	0	0	0	1	0	1	0	0	0	1	0	0	0	1	1	1	0	0	0	0	1	0	0	0	0
900	First	111001	Type 2	30	3	7	2	-0.4	2	2	1	0	4	4	5	0.306186	1.70477	1	1	2	1	0	0	0	0	0	0	0	0	1	0	0	0	1	1	0	0	0	0	2	0	0	0	0	2	0	0	0	0
901	First	111201	Type 2	1	3	2	6	0.2	6	2	1	0	9	2	1	0.530087	1.1642	0	0	0	1	0	0	0	0	0	0	0	1	0	0	0	0	2	1	0	0	1	2	1	0	0	0	1	0	0	0	1	1
902	First	111201	Type 2	2	2	6	3	-0.5	4	1	2	2	7	4	1	0.530087	1.29844	0	0	1	0	0	0	0	0	0	0	0	1	2	0	0	0	0	3	0	0	0	2	1	0	0	0	1	1	0	0	0	0
903	First	111201	Type 2	3	3	5	1	-0.25	1	2	0	0	4	2	4	0.971825	1.22474	1	2	0	1	0	0	0	0	0	0	0	0	0	0	0	1	2	0	0	0	0	1	0	0	0	0	1	1	0	0	0	0
904	First	111201	Type 2	4	9	6	2	0.2	3	4	3	0	8	5	5	1.0205	0.57564	0	1	2	1	1	0	0	0	0	0	0	0	0	0	0	0	1	1	2	0	2	3	1	1	0	0	0	1	1	0	0	0
905	First	111201	Type 2	5	7	5	5	0.166667	7	3	3	0	13	3	2	1.22474	0.637377	0	0	1	1	0	0	0	0	0	0	0	0	0	0	0	0	5	0	2	1	3	2	3	0	0	0	0	0	0	0	0	0
906	First	111201	Type 2	6	3	0	4	1	3	0	0	0	5	0	3	0.894427	1.09545	1	1	0	0	0	0	1	0	0	0	0	0	0	0	0	2	0	0	0	0	0	0	1	0	0	1	1	0	0	0	0	0
907	First	111201	Type 2	7	4	5	2	-0.111111	4	1	3	1	7	4	1	0.970643	1.01232	0	1	0	0	0	0	0	0	0	0	1	0	0	0	0	1	1	1	0	0	3	2	1	0	0	0	0	0	0	0	1	0
908	First	111201	Type 2	8	3	3	0	0	1	1	1	0	3	1	3	0.935414	1.22474	0	1	2	0	0	0	0	0	0	0	0	0	1	0	0	0	0	0	0	0	0	0	0	0	0	1	0	0	0	0	1	0
909	First	111201	Type 2	9	2	4	1	-0.333333	2	2	1	0	4	2	2	0.971825	0.971825	0	1	0	0	1	0	0	0	0	0	0	0	0	0	0	0	1	0	1	0	0	1	1	1	0	0	0	0	0	0	0	1
910	First	111201	Type 2	10	1	2	0	-0.333333	0	0	1	0	1	1	2	1.22474	2	0	1	1	0	0	0	0	0	0	0	0	1	0	0	0	0	1	0	0	0	0	0	0	0	0	0	0	0	0	0	0	0
911	First	111201	Type 2	11	3	6	2	-0.333333	5	2	1	0	8	2	2	0.547723	1.3784	0	1	1	0	0	0	0	0	0	0	0	1	0	0	0	0	1	0	0	0	0	2	2	0	0	0	2	0	0	0	0	1
912	First	111201	Type 2	12	3	2	12	0.2	4	4	3	2	9	7	2	0.414578	0.667317	0	1	0	0	1	0	0	0	0	0	0	1	2	0	0	0	3	1	0	0	2	1	1	1	0	1	0	2	0	0	0	0
913	First	111201	Type 2	13	3	1	8	0.5	3	2	1	1	6	4	3	0.707107	0.547723	1	1	0	0	1	0	0	0	0	0	1	2	0	0	1	0	0	0	0	0	0	0	1	0	0	0	1	0	1	0	1	1
914	First	111201	Type 2	14	5	1	7	0.666667	0	0	0	2	0	6	8	0.971825	0.816497	1	3	1	2	1	0	0	0	0	0	0	0	2	0	0	1	2	0	0	0	1	0	0	0	0	0	0	0	0	0	0	0
915	First	111201	Type 2	15	2	2	1	0	3	1	1	0	5	1	0	0.971825	1.22474	0	0	0	0	0	0	0	0	0	0	0	0	0	0	0	1	1	0	0	0	0	1	0	0	0	0	2	1	0	0	0	0
916	First	111201	Type 2	16	2	9	7	-0.636364	3	4	3	1	8	7	4	0.471405	0.730297	1	1	1	1	0	0	0	0	0	0	1	2	1	0	0	1	1	2	1	0	0	0	2	0	0	0	1	1	1	0	0	1
917	First	111201	Type 2	17	1	6	5	-0.714286	5	2	3	1	8	4	1	0.204124	1.38444	0	1	0	0	0	0	0	0	0	0	0	1	0	0	1	1	2	0	0	0	0	1	1	0	0	0	3	0	0	0	0	2
918	First	111201	Type 2	18	4	9	3	-0.384615	2	1	0	3	5	6	6	1.12815	0.78203	1	1	3	0	1	0	0	0	0	0	1	0	0	0	0	0	0	1	0	0	2	2	2	1	0	0	0	2	0	0	0	0
919	First	111201	Type 2	19	3	7	8	-0.4	5	3	4	1	11	5	3	0.414578	0.935414	1	2	0	0	0	0	0	0	0	0	0	1	0	1	1	0	2	1	1	0	0	4	1	0	0	1	1	1	0	0	0	1
920	First	111201	Type 2	20	4	8	6	-0.333333	6	5	5	0	13	5	1	0.571979	1.07726	0	0	0	0	1	0	0	0	0	0	0	4	1	2	0	0	2	0	0	0	0	1	1	0	0	0	2	0	0	0	1	2
921	First	111201	Type 2	21	2	2	6	0	1	2	3	1	5	4	2	0.647884	0.888889	0	2	0	0	0	0	0	0	0	0	0	1	0	0	0	1	0	0	0	0	1	0	1	0	0	0	1	0	0	0	0	1
922	First	111201	Type 2	22	2	4	4	-0.333333	2	2	2	1	5	4	2	0.647884	0.647884	0	1	0	1	0	0	0	0	0	0	0	0	0	0	0	1	1	0	1	0	0	1	1	0	1	1	1	0	0	0	0	1
923	First	111201	Type 2	23	4	1	14	0.6	0	2	3	2	4	8	8	0.726483	1.07367	1	2	3	1	1	0	0	0	0	0	0	1	0	0	0	0	2	0	1	0	0	1	4	0	0	0	1	2	0	0	0	0
924	First	111201	Type 2	24	5	7	8	-0.166667	2	2	4	5	7	9	5	0.459279	0.847791	0	1	1	1	1	0	0	0	0	1	1	3	0	0	0	1	1	1	1	0	1	2	1	1	0	1	1	0	0	0	0	1
925	First	111201	Type 2	25	8	9	11	-0.0588235	4	6	9	4	13	13	3	0.224267	0.753689	1	1	1	0	0	0	0	0	0	0	0	2	0	2	0	1	3	2	0	0	1	4	0	0	0	1	2	3	1	0	1	1
926	First	111201	Type 2	26	3	2	2	0.2	0	1	0	1	3	2	3	2	1.09545	1	0	0	0	1	0	1	0	0	0	0	0	0	0	0	3	1	1	0	0	0	0	0	0	0	0	0	0	0	0	0	0
927	First	111201	Type 2	27	2	3	8	-0.2	5	3	2	0	9	3	2	0.424918	1.13652	0	1	0	0	1	0	0	0	0	0	1	0	0	0	0	1	1	0	0	0	0	3	1	0	0	1	2	0	0	0	1	1
928	First	111201	Type 2	28	5	2	1	0.428571	5	1	2	0	7	2	0	0.888889	1.23728	0	0	0	0	0	0	0	0	0	0	0	0	0	0	0	1	2	1	0	0	0	2	1	0	0	0	2	0	0	0	0	0
929	First	111201	Type 2	29	4	13	13	-0.529412	5	4	5	0	14	7	10	0.816497	0.712697	4	3	0	2	0	0	0	1	0	0	0	1	0	0	0	1	4	1	3	0	2	2	1	2	0	1	0	0	3	0	0	0
930	First	111201	Type 2	30	2	2	2	0	0	1	1	0	3	1	3	0.935414	1.22474	1	2	0	0	0	0	0	0	0	0	0	0	0	0	0	0	1	0	0	0	0	0	1	0	0	0	0	0	0	0	0	1
931	First	112901	Type 2	1	1	0	1	1	0	1	1	0	2	1	0	1.33333	1.33333	0	0	0	0	0	0	0	0	0	0	0	0	0	0	0	0	1	0	0	0	0	0	0	0	0	1	1	0	0	0	0	0
932	First	112901	Type 2	2	4	4	5	0	0	5	5	0	6	6	2	0.565194	1.22474	0	1	1	0	0	0	0	0	0	0	0	1	0	0	0	2	2	0	0	0	1	0	0	0	0	1	1	0	0	0	2	2
933	First	112901	Type 2	3	0	3	1	-1	0	1	1	0	3	1	1	0.935414	1.22474	0	1	0	0	0	0	0	0	0	0	0	0	0	0	0	0	1	0	0	0	1	1	0	0	0	1	0	0	0	0	0	0
934	First	112901	Type 2	4	0	1	4	-1	1	0	1	1	2	3	1	0.894427	1.09545	0	0	0	1	0	0	0	0	0	0	0	1	0	0	0	0	0	0	0	0	0	1	1	0	0	1	1	0	0	0	0	0
935	First	112901	Type 2	5	1	6	4	-0.714286	0	3	1	1	4	5	3	0.816497	0.816497	0	1	1	1	0	0	0	0	0	0	0	2	0	1	0	1	2	1	0	0	0	0	1	0	0	0	0	1	0	0	0	0
936	First	112901	Type 2	6	2	3	2	-0.2	0	0	0	0	2	1	5	0.816497	1.33333	1	4	0	0	0	0	0	0	0	0	0	1	0	0	0	0	0	0	0	0	0	1	0	0	0	1	0	0	0	0	0	0
937	First	112901	Type 2	7	1	3	5	-0.5	3	1	1	0	6	2	2	1.0155	0.935414	0	1	0	1	0	0	0	0	0	0	1	0	0	0	0	2	1	1	0	0	1	1	1	0	0	0	0	0	0	0	0	0
938	First	112901	Type 2	8	0	4	2	-1	1	1	1	1	3	3	1	0.62361	2	0	0	1	0	0	0	0	0	0	0	0	2	0	0	0	0	1	0	0	0	0	2	0	0	0	0	1	0	0	0	0	0
939	First	112901	Type 2	9	3	4	2	-0.142857	1	1	0	0	5	1	4	1.61589	0.62361	1	2	0	1	0	0	0	0	0	0	0	0	0	0	0	0	1	0	0	0	2	1	1	1	0	0	0	0	0	0	0	0
940	First	112901	Type 2	10	0	2	1	-1	0	0	1	0	2	1	1	1.33333	1.33333	0	1	0	0	0	0	0	0	0	0	0	2	0	0	0	0	0	0	0	0	1	0	0	0	0	0	0	0	0	0	0	0
941	First	112901	Type 2	11	1	1	2	0	2	0	0	0	3	0	2	1.33333	1.33333	0	1	1	0	0	0	0	0	0	0	0	0	0	0	0	0	1	0	0	0	0	0	0	0	0	1	1	0	0	0	0	0
942	First	112901	Type 2	12	2	4	3	-0.333333	1	0	1	2	3	4	3	0.571429	0.968904	0	2	1	0	0	0	0	0	0	0	1	1	0	0	0	1	1	0	0	0	0	1	0	0	0	1	0	1	0	0	0	0
943	First	112901	Type 2	13	0	2	0	-1	0	0	1	1	1	2	0	0.816497	2	0	0	0	0	0	0	0	0	0	0	1	0	0	0	0	1	0	0	0	0	1	0	0	0	0	0	0	0	0	0	0	0
944	First	112901	Type 2	14	4	1	3	0.6	0	0	0	2	1	3	5	1.45774	0.5	1	0	1	1	2	0	0	0	0	0	0	1	0	1	1	0	0	0	0	0	1	0	0	0	0	0	0	0	0	0	0	0
945	First	112901	Type 2	15	1	4	3	-0.6	3	1	0	0	6	1	2	0.571429	1.06904	0	1	0	1	0	0	0	0	0	0	0	1	1	0	0	0	1	0	0	0	0	0	0	0	0	0	1	0	1	0	0	1
946	First	112901	Type 2	16	5	8	2	-0.230769	0	1	1	1	3	6	7	1.33333	0.888889	3	3	1	0	0	0	0	0	0	0	0	0	0	0	0	0	0	0	0	0	3	2	1	0	0	1	1	1	0	0	0	0
947	First	112901	Type 2	17	3	6	5	-0.333333	1	1	2	1	4	5	6	0.955814	1.50718	0	3	2	1	0	0	0	0	0	0	0	0	0	0	0	0	1	0	0	0	1	1	0	0	0	1	4	0	0	0	0	1
948	First	112901	Type 2	18	2	3	1	-0.2	1	1	1	0	3	2	2	1.54919	1.09545	1	0	1	0	0	0	0	0	0	0	0	0	0	0	0	0	0	0	0	0	0	0	0	0	0	2	1	1	0	0	1	0
949	First	112901	Type 2	19	0	4	0	-1	0	0	2	0	2	2	1	0.935414	2	0	1	0	0	0	0	0	0	0	0	0	1	0	0	0	0	2	0	0	0	0	1	0	0	0	0	0	0	0	0	0	0
950	First	112901	Type 2	20	1	2	2	-0.333333	1	1	1	0	3	2	1	1.26491	1.26491	0	1	0	0	0	0	0	0	0	0	0	0	0	0	0	0	0	0	0	0	1	1	0	0	0	1	2	0	0	0	0	0
951	First	112901	Type 2	21	4	1	1	0.6	0	0	1	2	1	4	2	1.26491	0.894427	0	0	1	1	0	0	0	0	0	0	0	1	1	0	0	1	1	1	0	0	0	0	0	0	0	0	0	0	0	0	0	0
952	First	112901	Type 2	22	1	2	1	-0.333333	1	0	0	0	2	1	2	1.33333	1.33333	0	2	0	0	0	0	0	0	0	0	0	0	0	0	0	0	1	0	0	0	0	0	0	0	0	0	0	0	0	0	1	1
953	First	112901	Type 2	23	1	3	0	-0.5	0	1	0	1	1	2	2	0.816497	2	0	1	0	1	0	0	0	0	0	0	0	1	0	0	0	0	1	0	0	0	0	1	0	0	0	0	0	0	0	0	0	0
954	First	112901	Type 2	24	4	2	3	0.333333	0	2	1	3	2	6	2	1.40312	1.1592	1	0	1	0	0	0	0	0	0	0	0	1	0	0	0	0	1	0	0	0	2	3	1	0	0	0	0	0	0	0	0	0
955	First	112901	Type 2	25	5	6	6	-0.0909091	1	2	2	1	6	5	7	0.78203	1.05235	1	1	2	3	0	0	0	0	0	0	3	2	0	0	0	1	1	1	0	0	1	1	0	0	0	0	1	0	0	0	0	0
956	First	112901	Type 2	26	0	1	0	-1	0	0	0	0	0	1	1	2	2	0	1	0	0	0	0	0	0	0	0	0	0	0	0	0	0	0	0	0	0	0	0	0	0	0	0	1	0	0	0	0	0
957	First	112901	Type 2	27	3	2	0	0.2	0	0	1	0	1	1	4	2	1.22474	1	0	2	1	0	0	0	0	0	0	0	0	0	0	0	0	0	0	0	0	0	0	0	0	0	0	0	1	1	0	0	0
958	First	112901	Type 2	28	0	2	1	-1	1	0	0	0	3	0	1	1.33333	1.33333	0	1	0	0	0	0	0	0	0	0	0	0	0	0	0	0	0	0	0	0	0	0	0	0	0	1	0	0	0	0	0	2
959	First	112901	Type 2	29	0	1	1	-1	0	0	1	0	1	1	1	1.22474	2	0	1	0	0	0	0	0	0	0	0	1	0	0	0	0	0	0	0	0	0	0	0	0	0	0	1	0	0	0	0	0	0
960	First	112901	Type 2	30	2	5	2	-0.428571	1	2	1	0	5	2	3	1.06904	1.2454	3	0	0	0	0	0	0	0	0	0	3	1	0	0	0	0	0	0	0	0	0	0	0	0	0	0	1	0	0	0	1	1
961	First	112902	Type 2	1	1	2	4	-0.333333	3	0	1	0	4	1	3	0.632456	1.54919	0	1	2	0	0	0	0	0	0	0	0	1	0	0	0	1	1	0	0	0	0	1	0	0	0	0	0	0	0	0	0	1
962	First	112902	Type 2	2	7	14	9	-0.333333	3	3	4	10	8	17	6	0.60663	0.938083	0	2	4	0	0	0	0	0	0	0	0	1	0	0	0	1	4	1	2	0	0	3	4	2	0	0	3	1	0	0	0	2
963	First	112902	Type 2	3	3	6	4	-0.333333	2	3	2	2	6	5	3	0.340151	0.927094	0	2	1	0	0	0	0	0	0	0	0	0	1	0	0	0	1	2	0	0	0	0	2	0	1	0	1	0	1	0	0	0
964	First	112902	Type 2	4	0	1	3	-1	2	1	0	1	3	2	0	0.894427	1.26491	0	0	0	0	0	0	0	0	0	0	0	0	0	0	0	1	1	0	0	0	1	1	0	0	0	1	0	0	0	0	0	0
965	First	112902	Type 2	5	0	5	2	-1	0	3	3	1	4	4	0	1.0155	1.45774	0	0	0	0	0	0	0	0	0	0	0	0	0	0	0	1	3	0	0	0	1	2	0	0	0	0	1	0	0	0	0	0
966	First	112902	Type 2	6	1	2	3	-0.333333	3	1	2	0	5	2	0	0.571429	0.857143	0	0	0	0	0	0	0	0	0	0	0	0	0	0	0	0	1	1	0	0	1	1	0	0	0	0	0	1	0	0	1	1
967	First	112902	Type 2	7	1	0	1	1	1	1	0	0	2	1	0	1.33333	1.33333	0	0	0	0	0	0	0	0	0	0	0	0	0	0	0	0	1	1	0	0	0	1	0	0	0	0	0	0	0	0	0	0
968	First	112902	Type 2	8	0	0	1	NA	0	1	0	0	1	1	0	1.22474	1.22474	0	0	0	0	0	0	0	0	0	0	0	0	0	0	0	0	0	0	0	0	1	0	0	0	0	0	1	0	0	0	0	0
969	First	112902	Type 2	9	2	2	2	0	4	1	1	0	6	1	0	0.728431	1.06904	0	0	0	0	0	0	0	0	0	0	0	0	0	0	0	0	1	1	0	0	0	2	1	0	0	1	0	0	0	0	0	1
970	First	112902	Type 2	10	1	4	6	-0.6	4	1	1	0	7	2	3	0.647884	1.01835	1	1	1	0	0	0	0	0	0	0	0	1	0	0	0	1	0	1	0	0	1	3	0	0	0	0	1	0	0	0	0	0
971	First	112902	Type 2	11	0	1	1	-1	1	0	0	0	2	0	1	1.22474	2	1	0	0	0	0	0	0	0	0	0	0	0	0	0	0	0	0	0	0	0	0	1	0	0	0	0	1	0	0	0	0	0
972	First	112902	Type 2	12	3	3	3	0	1	1	1	0	4	1	5	0.632456	1.54919	1	2	1	0	1	0	0	0	0	0	0	1	0	0	0	0	2	0	0	0	0	0	0	0	0	0	1	0	0	0	0	0
973	First	112902	Type 2	13	2	3	5	-0.2	1	2	2	3	4	6	1	0.316228	0.948683	1	0	0	0	0	0	0	0	0	0	1	1	0	0	0	0	1	1	0	0	0	2	0	0	0	1	1	1	0	0	1	0
974	First	112902	Type 2	14	6	11	6	-0.294118	5	2	3	2	11	6	7	0.633549	1.12536	0	3	1	2	0	0	0	1	0	0	0	2	3	0	0	0	1	3	0	0	0	3	2	1	0	0	1	1	0	0	0	0
975	First	112902	Type 2	15	0	2	0	-1	2	0	0	0	3	0	0	1.33333	2	0	0	0	0	0	0	0	0	0	0	0	0	0	0	0	0	0	0	0	0	0	2	0	0	0	0	1	0	0	0	0	0
976	First	112902	Type 2	16	0	2	1	-1	1	1	1	0	2	2	0	0.5	1.22474	0	0	0	0	0	0	0	0	0	0	1	0	0	0	0	0	0	0	0	0	1	0	0	0	0	0	1	0	0	0	0	1
977	First	112902	Type 2	17	0	6	2	-1	3	1	1	3	5	4	0	0.647884	1.23728	0	0	0	0	0	0	0	0	0	0	0	0	1	0	0	0	2	2	0	0	0	1	1	0	0	0	1	0	0	0	0	0
978	First	112902	Type 2	18	2	9	5	-0.636364	4	2	3	3	8	6	3	0.473804	1.09265	0	0	2	1	0	0	0	0	0	0	0	0	3	0	0	1	1	3	0	0	0	2	0	0	0	0	2	1	0	0	0	1
979	First	112902	Type 2	19	0	3	1	-1	3	1	0	0	4	1	0	0.894427	1.54919	0	0	0	0	0	0	0	0	0	0	0	1	0	0	0	0	0	0	0	0	0	2	0	0	0	1	1	0	0	0	0	0
980	First	112902	Type 2	20	0	1	2	-1	0	1	1	1	1	3	0	0.935414	1.45774	0	0	0	0	0	0	0	0	0	0	0	0	0	0	0	0	2	0	0	0	0	0	0	0	0	0	1	0	0	0	0	0
981	First	112902	Type 2	21	1	3	5	-0.5	0	1	1	3	3	5	2	0.75	1.0155	0	0	1	1	0	0	0	0	0	0	0	1	0	0	0	1	1	1	0	0	2	1	0	0	0	0	1	0	0	0	0	0
982	First	112902	Type 2	22	0	1	0	-1	0	0	1	0	1	1	0	1.22474	2	0	0	0	0	0	0	0	0	0	0	0	1	0	0	0	0	1	0	0	0	0	0	0	0	0	0	0	0	0	0	0	0
983	First	112902	Type 2	23	0	2	4	-1	1	2	1	0	3	3	1	0.62361	1.61589	0	0	0	1	0	0	0	0	0	0	0	1	1	0	0	0	1	0	0	0	0	1	0	0	0	0	2	0	0	0	0	0
984	First	112902	Type 2	24	3	11	5	-0.571429	3	2	4	4	8	8	4	0.233854	1.25623	0	1	1	2	0	0	0	0	0	0	0	3	0	0	0	1	2	0	1	0	1	2	0	0	0	1	2	1	0	0	0	2
985	First	112902	Type 2	25	4	3	4	0.142857	1	2	1	2	4	4	4	0.847791	1.0155	1	1	1	0	0	0	0	0	0	1	0	1	0	0	0	2	1	1	0	0	0	0	0	0	0	2	0	0	0	0	0	1
986	First	112902	Type 2	26	0	1	4	-1	0	0	1	1	1	3	2	0.935414	0.935414	0	1	0	0	1	0	0	0	0	0	1	1	0	0	0	0	0	0	1	0	1	0	0	0	0	0	0	0	0	0	0	0
987	First	112902	Type 2	27	0	1	0	-1	1	0	0	0	2	0	0	1.22474	2	0	0	0	0	0	0	0	0	0	0	0	0	0	0	0	0	0	0	0	0	0	1	0	0	0	0	1	0	0	0	0	0
988	First	112902	Type 2	28	0	2	0	-1	2	0	0	0	3	0	0	1.33333	2	0	0	0	0	0	0	0	0	0	0	0	2	0	0	0	0	0	0	0	0	0	1	0	0	0	0	0	0	0	0	0	0
989	First	112902	Type 2	29	1	1	0	0	0	1	1	0	1	2	0	1.33333	1.33333	0	0	0	0	0	0	0	0	0	0	0	0	0	0	0	0	1	1	0	0	0	1	0	0	0	0	0	0	0	0	0	0
990	First	112902	Type 2	30	4	7	6	-0.272727	1	2	3	4	5	8	5	0.188422	1.07692	1	1	1	1	0	0	0	0	0	1	0	1	0	1	0	0	2	1	0	0	1	1	0	0	0	1	1	0	1	0	0	3
991	First	112903	Type 2	1	1	2	2	-0.333333	4	0	0	0	5	0	1	0.632456	0.632456	0	0	0	1	0	0	0	0	0	0	0	0	0	1	0	1	0	1	0	0	0	1	0	0	0	0	1	0	0	0	0	0
992	First	112903	Type 2	2	11	24	8	-0.371429	5	5	7	3	16	15	13	0.731341	0.731341	1	4	1	6	0	0	0	0	1	0	0	1	0	0	0	3	3	2	6	0	0	1	2	5	0	0	1	3	1	0	0	0
993	First	112903	Type 2	3	2	6	0	-0.5	4	2	2	0	7	2	0	0.41574	1.33333	0	0	0	0	0	0	0	0	0	0	0	1	0	0	0	0	2	1	0	0	0	1	1	0	0	0	1	0	0	0	0	1
994	First	112903	Type 2	4	1	5	2	-0.666667	2	1	1	1	5	2	2	0.968904	0.968904	1	0	1	0	0	0	0	0	0	0	0	0	0	0	0	0	1	0	0	0	1	1	1	1	0	0	1	0	0	0	0	1
995	First	112903	Type 2	5	2	4	3	-0.333333	3	1	2	1	5	4	1	0.737028	0.816497	0	0	0	1	0	0	0	0	0	0	0	0	0	0	0	0	1	1	0	0	0	2	1	1	0	1	0	1	0	0	0	0
996	First	112903	Type 2	6	0	5	0	-1	1	1	0	1	3	2	1	0	2	0	0	1	0	0	0	0	0	0	0	0	0	1	0	0	0	0	1	0	0	0	0	1	0	0	0	0	1	0	0	0	0
997	First	112903	Type 2	7	3	6	5	-0.333333	1	1	2	2	4	6	5	0.894427	0.948683	2	2	0	1	0	0	0	0	0	0	2	1	1	0	0	0	2	0	0	0	0	2	2	0	0	0	0	0	0	0	0	0
998	First	112903	Type 2	8	4	4	1	0	4	1	1	0	7	1	2	1.0155	0.847791	0	0	1	1	0	0	0	0	0	0	0	0	0	1	0	0	1	0	3	0	1	1	1	0	0	0	0	0	0	0	0	0
999	First	112903	Type 2	9	2	2	1	0	1	1	0	1	2	3	1	1.54919	0.894427	1	0	0	0	0	0	0	0	0	0	0	0	0	0	0	1	0	0	0	0	1	1	2	0	0	0	0	0	0	0	0	0
1000	First	112903	Type 2	10	4	1	2	0.6	0	1	3	1	3	4	1	1.66599	0.857143	0	0	1	0	0	0	0	0	0	0	0	0	0	0	0	0	0	0	0	0	2	2	2	0	0	0	1	0	0	0	0	0
1001	First	112903	Type 2	11	0	0	2	NA	2	0	0	0	3	0	0	0.816497	0.816497	0	0	0	0	0	0	0	0	0	0	0	0	0	0	0	0	0	1	0	0	1	0	0	0	0	0	1	0	0	0	0	0
1002	First	112903	Type 2	12	4	4	2	0	1	2	2	1	5	3	3	0.847791	1.0155	1	1	1	0	0	0	0	0	0	0	0	0	0	0	0	1	1	2	0	0	0	1	1	0	0	0	0	1	0	0	0	1
1003	First	112903	Type 2	13	2	8	3	-0.6	3	2	2	6	5	9	0	0.416497	0.942208	0	0	0	0	0	0	0	0	0	0	1	0	1	0	0	1	0	1	0	0	2	2	1	0	0	1	1	1	0	0	2	0
1004	First	112903	Type 2	14	0	3	0	-1	1	0	1	1	2	2	0	0.5	2	0	0	0	0	0	0	0	0	0	0	0	1	0	0	0	0	1	0	0	0	0	1	0	0	0	0	1	0	0	0	0	0
1005	First	112903	Type 2	15	5	1	4	0.666667	2	1	2	0	5	2	4	0.728431	0.571429	0	0	1	2	1	0	0	0	0	0	0	0	0	0	0	1	1	0	0	0	0	1	0	0	0	0	0	1	0	0	0	0
1006	First	112903	Type 2	16	3	4	3	-0.142857	1	2	2	1	4	5	2	0.737028	0.955814	0	1	1	0	0	0	0	0	0	0	1	2	0	1	0	0	0	0	0	0	0	1	1	0	0	0	1	0	0	0	0	1
1007	First	112903	Type 2	17	3	5	5	-0.25	4	3	2	2	7	6	1	0.392232	1.10405	0	0	0	0	0	0	0	0	1	0	0	0	0	1	0	1	2	1	0	0	0	2	1	0	0	0	2	1	0	0	0	2
1008	First	112903	Type 2	18	4	6	3	-0.2	1	3	4	5	5	9	0	0.571429	0.614452	0	0	0	0	0	0	0	0	0	0	0	0	0	0	0	1	1	0	1	0	0	1	3	1	0	1	1	0	1	0	0	0
1009	First	112903	Type 2	19	5	8	4	-0.230769	3	3	4	3	8	8	2	0.5	0.870524	1	0	1	0	0	0	0	0	0	0	2	1	2	1	0	1	0	2	0	0	2	0	1	0	0	1	1	1	0	0	1	0
1010	First	112903	Type 2	20	2	1	3	0.333333	1	2	2	1	4	3	0	0.728431	0.728431	0	0	0	0	0	0	0	0	0	0	0	0	0	0	0	0	0	1	0	0	0	1	0	0	0	1	1	0	1	0	0	1
1011	First	112903	Type 2	21	3	0	6	1	0	2	2	5	2	8	0	0.707107	0.894427	0	0	0	0	0	0	0	0	0	0	1	1	1	0	0	1	1	0	0	0	1	2	1	0	0	1	0	0	0	0	0	0
1012	First	112903	Type 2	22	1	0	1	1	0	1	0	1	1	2	0	1.33333	0.816497	0	0	0	0	0	0	0	0	0	0	0	0	0	0	0	1	0	1	0	0	0	1	0	0	0	0	0	0	0	0	0	0
1013	First	112903	Type 2	23	2	12	8	-0.714286	1	4	4	0	7	9	7	0.414578	0.870524	0	2	2	2	0	0	0	0	1	0	0	0	3	0	0	0	0	2	1	0	2	2	0	0	0	0	4	1	0	0	0	1
1014	First	112903	Type 2	24	11	8	6	0.157895	2	3	5	4	7	12	7	1.10902	0.631579	1	2	2	1	0	0	0	1	0	0	0	1	1	0	0	1	0	2	0	0	3	4	3	2	0	1	1	0	0	0	0	0
1015	First	112903	Type 2	25	1	3	1	-0.5	3	0	1	1	4	2	0	0.816497	0.971825	0	0	0	0	0	0	0	0	0	0	1	0	0	0	0	0	1	0	0	0	1	1	0	1	0	0	1	0	0	0	0	0
1016	First	112903	Type 2	26	3	2	1	0.2	0	3	3	0	3	4	0	1.3248	0.857143	0	0	0	0	0	0	0	0	0	0	0	0	0	0	0	2	2	1	0	0	1	0	0	0	0	0	0	1	0	0	0	0
1017	First	112903	Type 2	27	2	1	0	0.333333	1	1	1	0	2	2	0	1.45774	0.935414	0	0	0	0	0	0	0	0	0	0	0	0	0	0	0	0	1	0	0	0	1	1	1	0	0	0	0	0	0	0	0	0
1018	First	112903	Type 2	28	2	3	3	-0.2	2	1	1	0	5	2	2	1.06904	1.06904	0	0	1	0	0	0	0	1	0	0	0	0	0	0	0	0	1	0	0	0	1	1	2	0	0	0	2	0	0	0	0	0
1019	First	112903	Type 2	29	3	2	2	0.2	0	0	1	3	1	5	2	1.61589	0.816497	0	1	1	0	0	0	0	0	0	0	0	0	0	0	0	0	0	1	0	0	1	1	2	1	0	0	0	0	0	0	0	0
1020	First	112903	Type 2	30	0	5	4	-1	1	3	2	1	5	4	1	0.647884	1.07726	0	0	1	0	0	0	0	0	0	0	0	1	1	0	0	0	0	0	1	0	0	0	3	1	0	0	0	1	0	0	0	0
1021	First	052801	Type 4	1	16	15	9	0.0322581	6	6	9	4	17	15	9	0.4375	0.60596	0	1	2	2	3	0	0	1	0	0	0	1	0	2	0	0	1	1	3	0	1	3	5	2	0	1	1	1	2	0	2	4
1022	First	052801	Type 4	2	2	1	0	0.333333	1	1	0	0	2	1	1	1.33333	1.33333	0	0	0	0	0	0	0	0	1	0	0	0	0	0	0	0	0	0	0	0	0	1	1	0	0	0	0	1	0	0	0	0
1023	First	052801	Type 4	3	6	5	3	0.0909091	1	2	3	7	4	10	1	0.857143	0.692526	1	0	0	0	0	0	0	0	0	0	0	0	0	0	0	1	2	0	0	0	1	3	2	1	0	0	0	0	1	0	0	1
1024	First	052801	Type 4	4	2	2	1	0	0	1	0	3	1	4	1	1.09545	1.09545	0	0	0	0	0	0	0	1	0	0	0	0	0	0	0	0	1	0	0	0	1	1	1	0	0	0	1	0	0	0	0	0
1025	First	052801	Type 4	5	3	0	4	1	0	0	1	3	1	5	2	1.22474	0.816497	0	1	0	0	0	0	0	0	1	0	0	0	0	0	0	0	1	0	0	0	0	0	1	0	0	2	1	1	0	0	0	0
1026	First	052801	Type 4	6	2	2	5	0	0	0	0	5	1	7	2	0.5	0.637377	0	0	0	1	0	0	1	0	0	0	0	0	1	0	0	0	1	0	1	0	0	1	1	1	0	0	1	0	0	0	1	0
1027	First	052801	Type 4	7	0	1	0	-1	0	1	0	0	1	1	0	1.22474	2	0	0	0	0	0	0	0	0	0	0	0	0	0	0	0	0	0	1	0	0	0	0	1	0	0	0	0	0	0	0	0	0
1028	First	052801	Type 4	8	2	5	2	-0.428571	0	0	1	3	3	4	3	1.3248	0.968904	0	0	0	2	0	0	0	1	0	0	0	0	0	1	0	0	1	0	0	0	0	2	1	2	0	0	0	0	0	0	0	0
1029	First	052801	Type 4	9	0	4	2	-1	0	1	1	4	2	5	0	1.06904	1.2454	0	0	0	0	0	0	0	0	0	0	0	0	0	0	0	0	1	1	0	0	0	2	2	0	0	0	0	0	0	0	0	1
1030	First	052801	Type 4	10	1	1	0	0	0	0	1	1	1	2	0	1.33333	1.33333	0	0	0	0	0	0	0	0	0	0	0	0	0	0	0	0	0	0	0	0	0	1	0	0	0	0	0	0	0	0	1	1
1031	First	052801	Type 4	11	6	10	7	-0.25	1	2	4	3	9	7	8	0.996086	0.5	4	0	0	0	2	0	2	0	0	0	0	1	1	0	2	5	1	1	1	1	0	2	0	0	0	0	1	0	0	0	0	0
1032	First	052801	Type 4	12	1	1	0	0	0	0	0	2	0	3	0	1.33333	1.33333	0	0	0	0	0	0	0	0	0	0	0	0	0	0	0	0	1	1	0	0	0	0	1	0	0	0	0	0	0	0	0	0
1033	First	052801	Type 4	13	2	0	0	1	0	0	1	0	1	1	1	2	1.22474	0	0	0	0	0	0	0	0	1	0	0	0	0	0	0	0	0	0	0	0	0	0	0	0	0	1	1	0	0	0	0	0
1034	First	052801	Type 4	14	1	2	1	-0.333333	0	0	1	2	1	3	1	1.45774	0.935414	1	0	0	0	0	0	0	0	0	0	0	0	0	0	0	0	0	0	0	0	1	1	1	0	0	0	1	0	0	0	0	0
1035	First	052801	Type 4	15	2	0	2	1	0	1	0	2	1	3	1	1.45774	0.935414	0	0	0	0	1	0	0	0	0	0	0	0	0	0	0	0	0	0	0	0	0	0	1	0	0	0	1	1	1	0	0	0
1036	First	052801	Type 4	16	6	5	4	0.0909091	1	4	2	2	6	7	3	1.0205	0.713355	0	0	0	3	0	0	0	0	0	0	0	0	0	0	0	0	0	0	0	0	0	2	0	2	0	1	2	3	1	0	0	1
1037	First	052801	Type 4	17	5	5	4	0	2	4	3	1	8	5	2	0.791972	0.828487	0	0	0	1	0	0	0	1	0	0	0	0	0	0	0	1	0	1	1	0	0	1	1	4	0	1	0	0	0	0	0	0
1038	First	052801	Type 4	18	2	2	4	0	1	2	1	3	3	5	1	0.847791	0.637377	0	1	0	0	0	0	0	0	0	0	1	0	2	0	0	0	1	1	1	0	1	0	0	1	0	0	0	0	0	0	0	0
1039	First	052801	Type 4	19	1	0	2	1	0	1	0	2	1	3	0	0.935414	0.935414	0	0	0	0	0	0	0	0	0	0	1	1	0	0	0	0	0	0	0	0	0	0	1	0	0	1	0	0	0	0	0	0
1040	First	052801	Type 4	20	3	3	3	0	0	3	3	2	4	5	1	0.816497	0.888889	0	0	1	0	0	0	0	0	0	0	0	1	0	0	0	0	0	0	0	0	1	1	1	0	0	0	0	1	0	0	1	2
1041	First	052801	Type 4	21	2	0	6	1	3	1	2	0	6	2	1	0.637377	0.847791	0	0	0	0	0	0	0	0	0	1	0	1	0	0	0	0	0	0	0	0	0	1	1	0	0	1	1	0	0	0	2	0
1042	First	052801	Type 4	22	3	2	2	0.2	4	1	1	0	6	1	1	0.857143	0.857143	0	0	0	0	0	1	0	0	0	0	1	0	1	0	0	0	2	1	0	0	0	0	0	0	0	1	0	1	0	0	0	0
1043	First	052801	Type 4	23	5	0	0	1	0	2	1	0	3	2	1	2	1.26491	0	0	0	0	0	0	0	0	1	0	0	0	0	0	0	0	0	0	0	0	0	0	0	0	0	3	2	0	0	0	0	0
1044	First	052801	Type 4	24	1	2	0	-0.333333	0	1	2	0	2	2	0	0.935414	1.45774	0	0	0	0	0	0	0	0	0	0	1	1	0	0	0	0	1	0	0	0	0	0	0	0	0	0	1	0	0	0	0	0
1045	First	052801	Type 4	25	6	1	3	0.714286	0	2	3	5	3	8	0	1.09091	0.727273	0	0	0	0	0	0	0	0	0	0	0	0	0	0	0	1	2	1	0	0	1	2	2	1	0	0	0	1	0	0	0	0
1046	First	052801	Type 4	26	3	1	1	0.5	2	1	1	0	4	1	1	1.54919	1.09545	0	0	0	0	0	0	0	0	1	0	0	0	0	0	0	0	1	0	0	0	0	0	0	0	0	1	2	1	0	0	0	0
1047	First	052801	Type 4	27	2	1	3	0.333333	0	0	0	1	1	3	3	1.22474	0.935414	0	0	0	0	1	0	0	0	1	1	0	0	0	0	0	0	0	0	0	0	1	1	0	0	0	0	0	0	0	0	0	1
1048	First	052801	Type 4	28	1	2	0	-0.333333	0	0	0	2	0	3	1	0.816497	2	0	0	0	0	0	0	1	0	0	0	0	0	0	0	0	0	1	0	0	0	0	1	0	0	0	0	0	0	0	0	0	1
1049	First	052801	Type 4	29	1	3	0	-0.5	1	1	0	1	2	2	1	0.5	2	0	0	0	0	0	1	0	0	0	0	0	1	0	0	0	0	1	0	0	0	0	1	0	0	0	0	1	0	0	0	0	0
1050	First	052801	Type 4	30	1	4	2	-0.6	0	2	1	2	3	4	1	0.728431	1.06904	0	1	0	0	0	0	0	0	0	0	0	0	1	0	0	1	0	2	0	0	0	2	0	0	0	0	0	0	0	0	0	0
1051	First	052802	Type 4	1	0	3	4	-1	0	0	2	0	2	3	3	0.632456	0.894427	0	2	1	0	0	0	0	0	0	0	0	1	0	0	0	0	0	0	0	0	1	0	0	0	0	1	1	0	0	0	0	0
1052	First	052802	Type 4	2	2	8	1	-0.6	0	0	0	0	4	1	7	1.26491	1.54919	1	6	0	0	0	0	0	0	0	0	0	2	0	0	0	0	2	1	0	0	0	0	0	0	0	0	0	0	0	0	0	0
1053	First	052802	Type 4	3	2	3	3	-0.2	1	1	0	3	2	5	2	1.06904	0.857143	0	1	0	1	0	0	0	0	0	0	1	1	0	0	0	1	0	0	0	0	1	1	2	0	0	0	0	0	0	0	0	0
1054	First	052802	Type 4	4	1	15	2	-0.875	1	1	1	0	4	7	8	1.3606	1.78145	0	6	1	0	0	0	1	0	0	0	0	2	0	0	0	0	7	1	0	0	0	1	0	0	0	0	0	0	0	0	0	0
1055	First	052802	Type 4	5	0	8	0	-1	0	1	3	0	3	4	2	1.2454	2	0	2	0	0	0	0	0	0	0	0	0	0	0	0	0	0	4	0	0	0	0	3	0	0	0	0	0	0	0	0	0	0
1056	First	052802	Type 4	6	0	6	5	-1	0	2	2	1	5	4	3	0.647884	1.33333	1	1	0	1	0	0	0	0	0	0	0	3	0	0	0	1	2	0	0	0	2	0	0	0	0	0	1	0	0	0	0	0
1057	First	052802	Type 4	7	2	1	3	0.333333	0	2	0	1	2	3	2	1.26491	1.09545	1	1	0	0	0	0	0	0	0	0	0	2	0	0	0	1	1	1	0	0	0	0	0	0	0	0	0	0	0	0	0	0
1058	First	052802	Type 4	8	0	4	2	-1	0	0	1	1	2	3	2	0.632456	2	0	1	1	0	0	0	0	0	0	0	0	1	0	0	0	0	1	0	0	0	0	2	0	0	0	0	1	0	0	0	0	0
1059	First	052802	Type 4	9	3	8	1	-0.454545	0	1	2	3	3	6	4	1.07726	1.23728	0	3	1	0	0	0	0	0	0	0	0	0	0	0	0	1	2	0	0	0	1	3	1	0	0	0	1	0	0	0	0	0
1060	First	052802	Type 4	10	1	12	0	-0.846154	0	3	0	3	4	6	4	0.547723	1.54919	1	3	0	0	0	0	0	0	0	0	0	2	0	0	0	1	3	0	0	0	1	1	0	0	0	0	1	0	0	0	0	1
1061	First	052802	Type 4	11	0	7	2	-1	0	0	2	1	3	4	3	0.571429	0.968904	0	1	2	0	0	0	0	0	0	0	0	1	0	0	0	0	1	0	1	0	0	1	1	0	0	0	0	2	0	0	0	0
1062	First	052802	Type 4	12	3	3	0	0	0	0	0	1	0	3	4	1.33333	1.33333	2	2	0	0	0	0	0	0	0	0	0	1	0	0	0	1	1	0	0	0	0	0	0	0	0	0	0	0	0	0	0	0
1063	First	052802	Type 4	13	4	6	2	-0.2	1	0	0	0	5	0	8	1.26491	1.26491	1	4	1	1	1	0	0	0	0	0	0	1	1	0	0	0	2	1	0	0	0	0	0	0	0	0	0	0	0	0	0	0
1064	First	052802	Type 4	14	0	2	1	-1	0	0	1	0	2	1	1	1.33333	1.33333	0	1	0	0	0	0	0	0	0	0	0	1	0	0	0	0	1	1	0	0	0	0	0	0	0	0	0	0	0	0	0	0
1065	First	052802	Type 4	15	1	7	5	-0.75	1	0	0	1	4	3	7	0.571429	1.66599	4	2	0	0	0	0	0	0	0	1	1	0	0	0	0	1	1	0	0	0	0	0	0	0	0	2	0	0	0	0	2	0
1066	First	052802	Type 4	16	0	6	4	-1	2	0	1	2	4	4	3	1.0155	0.935414	0	2	0	1	0	0	0	0	0	0	1	0	0	0	0	0	0	0	0	0	0	2	1	0	0	1	2	1	0	0	0	0
1067	First	052802	Type 4	17	3	14	5	-0.647059	5	1	3	1	10	7	6	0.440195	0.802246	1	3	1	1	0	0	0	0	0	0	1	1	0	0	0	2	3	1	0	0	1	0	1	0	0	1	2	1	0	0	1	1
1068	First	052802	Type 4	18	1	2	4	-0.333333	0	2	3	0	4	3	1	0.968904	1.06904	0	1	0	0	0	0	0	0	0	0	0	0	1	0	0	1	2	1	0	0	0	1	0	0	0	0	0	0	0	0	0	1
1069	First	052802	Type 4	19	1	6	4	-0.714286	1	1	1	1	5	3	4	0.847791	1.28695	0	4	0	0	0	0	0	0	0	0	0	2	0	0	0	3	1	0	0	0	0	1	0	0	0	0	1	0	0	0	0	0
1070	First	052802	Type 4	20	1	8	7	-0.777778	0	1	0	1	4	5	8	0.888889	0.888889	2	2	3	1	0	0	0	0	0	0	0	2	0	0	0	1	1	1	0	0	2	1	1	0	0	0	0	0	0	0	0	0
1071	First	052802	Type 4	21	3	18	6	-0.714286	7	4	3	0	14	7	7	0.663257	1.3586	1	4	2	0	0	0	0	0	0	0	1	5	1	0	0	1	4	0	0	0	2	5	0	0	0	1	1	0	0	0	0	0
1072	First	052802	Type 4	22	2	3	2	-0.2	1	0	1	1	2	3	3	0.894427	1.54919	0	2	1	0	0	0	0	0	0	0	0	0	0	0	0	1	1	0	0	0	0	2	0	0	0	0	1	0	0	0	0	0
1073	First	052802	Type 4	23	1	10	3	-0.818182	3	0	1	0	9	1	5	0.83666	1.26491	2	3	0	0	0	0	0	0	0	0	2	0	0	0	0	2	3	0	0	0	2	0	0	0	0	0	1	0	0	0	0	0
1074	First	052802	Type 4	24	1	4	3	-0.6	3	0	1	1	5	2	2	0.857143	1.2454	1	1	0	0	0	0	0	0	0	0	2	1	0	0	0	0	0	0	0	0	0	2	0	0	0	1	1	0	0	0	0	0
1075	First	052802	Type 4	25	1	6	1	-0.714286	2	1	1	0	5	2	2	1.06904	1.39971	1	1	0	0	0	0	0	0	0	0	0	0	0	0	0	2	2	0	0	0	0	2	0	0	0	0	1	0	0	0	0	0
1076	First	052802	Type 4	26	2	15	0	-0.764706	3	1	2	0	7	4	7	0.727273	1.42005	2	5	0	0	0	0	0	0	0	0	0	4	0	0	0	0	2	0	0	0	2	2	0	0	0	1	0	0	0	0	0	0
1077	First	052802	Type 4	27	0	0	3	NA	0	1	0	0	2	1	1	0.816497	0.816497	0	1	0	0	0	0	0	0	0	0	0	0	0	0	0	1	0	0	0	0	0	0	1	0	0	0	0	0	0	0	0	1
1078	First	052802	Type 4	28	5	4	5	0.111111	0	1	0	4	1	7	7	0.637377	0.847791	0	2	3	1	1	0	0	0	0	0	0	1	0	1	0	2	1	0	0	0	0	1	1	0	0	0	1	0	0	0	0	0
1079	First	052802	Type 4	29	2	9	2	-0.636364	0	1	1	2	4	4	6	1.45774	1.1592	0	2	2	0	0	1	1	0	0	0	0	0	0	0	0	1	3	2	0	0	0	2	0	0	0	0	0	0	0	0	0	0
1080	First	052802	Type 4	30	5	7	9	-0.166667	3	1	2	1	8	5	9	0.188422	0.713355	1	2	4	2	0	0	0	0	0	0	0	2	0	0	0	1	1	1	0	0	1	0	2	0	0	1	1	1	0	0	0	0
1081	First	052803	Type 4	1	5	24	11	-0.655172	5	3	3	10	12	19	10	0.672022	0.805806	2	4	3	1	0	0	0	0	0	0	0	2	3	1	0	2	4	4	3	0	0	3	4	0	0	0	3	1	1	0	0	0
1082	First	052803	Type 4	2	0	4	2	-1	1	1	1	0	3	2	2	0.632456	1.09545	0	1	1	0	0	0	0	0	0	0	1	0	0	0	0	0	1	0	0	0	0	1	1	0	0	0	1	0	0	0	0	0
1083	First	052803	Type 4	3	3	7	5	-0.4	0	3	2	3	5	7	4	0.857969	0.565194	1	1	1	1	0	0	0	0	0	0	2	0	0	0	1	1	1	2	1	0	1	1	2	0	0	0	0	0	0	0	0	0
1084	First	052803	Type 4	4	2	4	0	-0.333333	0	1	0	0	3	1	3	2	1.45774	0	0	2	1	0	0	0	0	0	0	0	0	0	0	0	0	0	3	1	0	0	0	0	0	0	0	0	0	0	0	0	0
1085	First	052803	Type 4	5	1	10	0	-0.818182	1	0	0	1	4	3	5	0.968904	1.39971	0	0	1	4	0	0	0	0	0	0	0	0	1	2	0	0	0	0	1	0	0	0	1	2	0	0	0	0	0	0	0	0
1086	First	052803	Type 4	6	0	3	2	-1	0	0	0	2	0	4	2	1.22474	2	0	0	1	1	0	0	0	0	0	0	0	0	0	0	0	0	0	2	0	0	0	0	2	0	0	0	0	0	0	0	0	0
1087	First	052803	Type 4	7	0	5	3	-1	0	2	2	0	3	4	2	1.06904	0.728431	0	0	1	1	0	0	0	0	0	0	0	1	0	0	0	1	0	1	2	0	0	0	2	0	0	0	0	0	0	0	0	0
1088	First	052803	Type 4	8	2	9	1	-0.636364	2	2	2	1	5	5	3	0.948683	1.54919	0	0	0	3	0	0	0	0	0	0	0	0	0	2	0	0	0	1	4	0	0	0	1	2	0	0	0	0	0	0	0	0
1089	First	052803	Type 4	9	1	3	1	-0.5	1	1	1	0	4	1	1	1.09545	1.26491	0	0	0	1	0	0	0	0	0	0	0	0	0	1	0	0	0	0	1	0	0	0	2	1	0	0	0	0	0	0	0	0
1090	First	052803	Type 4	10	3	2	0	0.2	0	0	0	0	1	1	4	1.22474	1.22474	0	0	2	2	0	0	0	0	0	0	0	0	1	0	0	0	0	0	0	0	0	0	0	1	0	0	0	0	0	0	0	0
1091	First	052803	Type 4	11	0	6	2	-1	0	1	0	2	1	5	3	0.971825	1.22474	0	0	1	2	0	0	0	0	0	0	0	0	0	1	0	0	0	2	1	0	0	0	1	1	0	0	0	0	0	0	0	0
1092	First	052803	Type 4	12	6	6	5	0	0	0	0	3	0	8	10	1.0155	1.45774	1	0	3	4	2	0	0	0	0	0	0	0	0	1	0	0	0	1	3	0	0	0	1	2	0	0	0	0	0	0	0	0
1093	First	052803	Type 4	13	2	4	1	-0.333333	1	0	1	1	3	3	2	1.22474	1.22474	0	0	1	1	0	0	0	0	0	0	0	0	0	0	0	0	0	2	1	0	0	0	0	0	0	0	1	2	0	0	0	0
1094	First	052803	Type 4	14	1	9	3	-0.8	3	1	1	0	7	2	5	1.07726	0.737028	0	2	1	2	0	0	0	0	0	0	0	3	1	1	0	1	1	1	0	0	0	0	0	1	0	0	0	0	0	0	0	0
1095	First	052803	Type 4	15	1	4	1	-0.6	4	1	0	0	5	1	1	0.816497	1.22474	0	0	1	0	0	0	0	0	0	0	0	0	0	0	0	0	0	0	1	0	0	0	1	2	0	0	0	1	0	0	0	0
1096	First	052803	Type 4	16	2	7	4	-0.555556	2	1	2	0	6	3	5	1.23728	1.07726	0	1	2	2	0	0	0	0	0	0	0	0	0	0	0	0	2	2	0	0	1	1	3	0	0	0	0	0	0	0	0	0
1097	First	052803	Type 4	17	1	4	2	-0.6	0	0	1	1	2	3	3	1.09545	0.894427	0	0	0	3	0	0	0	0	0	0	0	1	1	1	0	0	0	0	1	0	0	0	1	0	0	0	0	0	0	0	0	0
1098	First	052803	Type 4	18	0	10	3	-1	1	2	2	3	5	6	3	0.833196	1.19917	0	1	1	1	0	0	0	0	0	0	0	1	2	1	0	0	0	2	1	0	0	0	3	1	0	0	0	0	0	0	0	0
1099	First	052803	Type 4	19	3	8	0	-0.454545	0	1	1	0	4	2	6	1.33333	0.971825	0	1	3	2	0	0	0	0	0	0	0	0	0	0	0	0	1	1	0	0	0	1	2	1	0	0	0	0	0	0	0	0
1100	First	052803	Type 4	20	3	10	6	-0.538462	1	4	2	2	6	7	7	0.791972	1.45138	0	1	4	2	0	0	0	0	0	0	0	1	2	0	0	0	0	5	1	0	0	0	2	1	0	0	0	1	0	0	0	0
1101	First	052803	Type 4	21	5	17	2	-0.545455	2	1	1	1	9	5	11	0.942208	0.942208	4	4	3	0	0	0	0	0	0	0	1	3	3	0	0	1	3	0	0	0	2	1	0	0	0	0	0	0	0	0	0	0
1102	First	052803	Type 4	22	2	2	1	0	1	0	1	1	2	3	1	0.894427	0.632456	0	0	0	1	0	0	0	0	0	0	0	1	0	1	0	1	0	0	1	0	0	0	1	0	0	0	0	0	0	0	0	0
1103	First	052803	Type 4	23	0	6	4	-1	3	1	1	0	7	1	3	0.935414	1.1592	0	1	1	1	0	0	0	0	0	0	0	0	2	0	0	0	2	1	1	0	0	0	2	0	0	0	0	0	0	0	0	0
1104	First	052803	Type 4	24	0	7	4	-1	0	0	0	1	1	6	5	0.728431	1.06904	0	0	1	3	1	0	0	0	0	0	0	1	0	1	0	0	0	1	2	0	0	0	1	0	0	0	0	0	1	0	0	0
1105	First	052803	Type 4	25	3	6	3	-0.333333	0	0	0	4	1	8	4	1.50718	1.01835	0	0	1	3	0	0	0	0	0	0	0	0	1	1	0	0	1	3	3	0	0	0	0	0	0	0	0	0	0	0	0	0
1106	First	052803	Type 4	26	4	4	4	0	3	1	1	0	7	1	5	0.847791	1.28695	1	2	1	1	0	0	0	0	0	0	0	1	1	0	0	0	2	1	0	0	0	2	1	0	0	0	0	0	0	0	0	0
1107	First	052803	Type 4	27	0	1	1	-1	1	0	0	0	2	0	1	1.22474	1.22474	0	0	0	1	0	0	0	0	0	0	0	0	0	1	0	0	0	1	0	0	0	0	0	0	0	0	0	0	0	0	0	0
1108	First	052803	Type 4	28	6	8	1	-0.142857	0	0	0	6	0	9	7	1.07726	0.888889	0	1	4	2	0	0	0	0	0	0	0	2	2	1	0	0	0	2	1	0	0	1	0	0	0	0	0	0	0	0	0	0
1109	First	052803	Type 4	29	1	3	2	-0.5	1	0	0	0	4	0	3	1.45774	1.45774	0	0	0	2	1	0	0	0	0	0	0	0	0	0	0	0	0	1	0	0	0	0	2	1	0	0	0	0	0	0	0	0
1110	First	052803	Type 4	30	1	5	4	-0.666667	1	2	0	0	4	3	4	1.3248	1.06904	0	2	1	1	0	0	0	0	0	0	0	1	0	0	0	1	2	0	2	0	0	1	0	0	0	0	0	0	0	0	0	0
1111	First	052804	Type 4	1	3	7	7	-0.4	1	2	2	3	5	8	5	0.713355	0.791972	1	1	1	2	0	0	0	0	0	0	1	0	0	0	0	1	1	3	1	0	0	1	1	0	0	0	1	0	0	0	1	0
1112	First	052804	Type 4	2	2	2	3	0	2	1	1	1	4	3	1	0.571429	1.2454	0	1	0	0	0	0	0	0	0	0	1	1	0	0	0	0	0	0	0	0	1	1	0	0	0	1	0	0	0	0	1	1
1113	First	052804	Type 4	3	4	13	5	-0.529412	1	3	1	3	8	7	8	0.596285	0.760117	2	0	2	2	2	0	0	0	0	0	1	0	0	0	0	1	0	0	0	0	1	2	2	0	0	0	0	2	1	0	0	0
1114	First	052804	Type 4	4	9	16	7	-0.28	0	3	2	2	7	10	16	0.802246	0.710767	3	3	4	4	1	0	0	0	1	0	1	0	1	1	0	0	0	0	1	0	3	1	3	0	0	1	1	3	1	0	0	0
1115	First	052804	Type 4	5	9	9	5	0	4	1	3	0	9	5	10	1.4708	1.13838	3	3	4	0	0	0	0	0	0	0	0	1	0	0	0	0	0	0	0	0	0	1	0	0	0	4	6	1	0	0	1	0
1116	First	052804	Type 4	6	7	3	4	0.4	1	2	2	1	5	4	6	0.737028	0.737028	0	1	1	1	3	0	0	0	0	0	0	1	0	1	0	0	1	0	1	0	2	1	0	0	1	0	1	0	0	0	0	0
1117	First	052804	Type 4	7	3	1	2	0.5	2	1	0	0	3	1	3	0.935414	1.22474	1	0	1	0	0	0	1	0	0	0	0	0	0	0	0	0	0	1	0	0	0	1	1	0	0	0	1	0	0	0	0	0
1118	First	052804	Type 4	8	7	5	5	0.166667	1	0	2	3	3	7	8	0.632456	0.547723	2	2	2	1	1	0	0	0	0	0	1	0	0	0	0	0	1	1	0	1	0	0	2	1	0	0	0	0	0	0	1	1
1119	First	052804	Type 4	9	6	6	8	0	1	2	3	4	5	9	7	0.524891	0.968904	0	1	4	2	0	0	0	0	0	0	0	0	1	0	0	0	2	0	0	0	0	2	2	0	0	1	0	1	0	0	0	1
1120	First	052804	Type 4	10	0	2	2	-1	0	2	1	1	2	3	0	0.632456	1.26491	0	0	0	0	0	0	0	0	0	0	0	0	1	0	0	0	1	1	0	0	0	1	0	0	0	0	0	0	0	0	0	0
1121	First	052804	Type 4	11	3	3	5	0	0	1	2	1	4	3	5	0.857143	0.571429	1	1	1	1	1	0	0	0	0	0	0	1	0	0	1	1	1	0	0	0	0	1	1	1	0	0	0	0	0	0	0	0
1122	First	052804	Type 4	12	3	5	4	-0.25	1	2	0	1	3	3	7	0.816497	1.33333	2	4	0	0	0	0	1	0	0	0	1	1	0	0	0	0	2	0	0	0	1	1	0	0	0	0	0	0	0	0	0	0
1123	First	052804	Type 4	13	1	6	1	-0.714286	1	2	1	1	4	3	2	0.571429	0.857143	1	1	0	0	0	0	0	0	0	0	1	0	0	0	0	0	1	0	0	0	0	0	1	0	0	1	1	1	0	0	0	1
1124	First	052804	Type 4	14	1	2	1	-0.333333	1	1	1	1	2	3	0	1.09545	0.894427	0	0	0	0	0	0	0	0	0	0	0	0	0	0	0	0	0	0	0	0	0	1	1	1	0	0	0	0	1	0	0	0
1125	First	052804	Type 4	15	0	3	0	-1	0	0	0	3	0	4	0	0.5	2	0	0	0	0	0	0	0	0	0	0	0	1	0	0	0	0	1	0	0	0	0	1	0	0	0	0	1	0	0	0	0	0
1126	First	052804	Type 4	16	0	2	4	-1	1	1	1	1	3	3	1	0.62361	1.33333	0	1	0	0	0	0	0	0	0	0	0	1	0	0	0	0	1	1	0	0	0	0	2	0	0	0	0	1	0	0	0	0
1127	First	052804	Type 4	17	7	6	8	0.0769231	4	3	3	1	10	6	6	0.537645	0.824432	2	1	0	3	0	0	0	0	0	0	0	1	0	0	0	1	3	2	0	0	0	2	0	1	0	0	2	1	1	0	1	0
1128	First	052804	Type 4	18	1	2	1	-0.333333	2	1	1	0	4	1	0	0.894427	1.54919	0	0	0	0	0	0	0	0	0	0	0	0	0	0	0	0	1	1	0	0	0	2	0	0	0	0	1	0	0	0	0	0
1129	First	052804	Type 4	19	8	14	1	-0.272727	0	2	3	2	5	8	11	0.791972	0.713355	2	2	4	2	1	0	0	0	0	0	2	1	1	1	0	1	0	1	0	0	2	2	1	0	0	0	0	1	0	0	0	0
1130	First	052804	Type 4	20	2	1	1	0.333333	0	0	0	0	1	1	3	1.22474	1.22474	1	2	0	0	0	0	0	0	0	0	0	0	0	0	0	0	0	0	0	0	0	1	0	0	0	1	0	0	0	0	0	0
1131	First	052804	Type 4	21	4	6	3	-0.2	3	2	0	0	6	2	6	0.637377	1.1592	0	2	2	1	1	0	0	0	0	0	0	0	0	0	0	0	1	0	0	1	0	1	0	0	0	0	2	1	0	0	0	1
1132	First	052804	Type 4	22	1	3	1	-0.5	0	1	1	1	1	3	2	0.935414	1.45774	0	0	1	1	0	0	0	0	0	0	0	0	0	0	0	0	1	0	0	0	0	1	1	0	0	0	0	0	0	0	0	1
1133	First	052804	Type 4	23	1	1	3	0	1	1	2	1	3	3	0	0.62361	1.33333	0	0	0	0	0	0	0	0	0	0	0	1	1	0	0	0	0	1	0	0	0	1	1	0	0	0	0	0	0	0	0	0
1134	First	052804	Type 4	24	0	3	2	-1	1	0	1	0	2	2	2	0.935414	0.935414	2	0	0	0	0	0	0	0	0	0	1	0	0	0	0	1	1	0	0	0	0	0	1	0	0	0	0	0	0	0	0	0
1135	First	052804	Type 4	25	2	5	6	-0.428571	0	3	1	1	4	6	4	1.04881	0.83666	1	1	0	0	1	0	0	1	0	0	0	0	0	0	1	3	3	0	0	0	1	0	1	0	0	0	1	0	0	0	0	0
1136	First	052804	Type 4	26	10	17	17	-0.259259	7	4	3	0	19	8	18	0.79952	0.865431	5	2	6	3	1	0	0	0	1	0	2	0	0	0	0	5	1	4	3	0	3	0	4	0	0	0	1	3	0	0	1	0
1137	First	052804	Type 4	27	0	1	6	-1	1	1	0	1	3	3	2	0.62361	0.816497	1	0	0	0	1	0	0	0	0	0	0	2	0	0	0	0	0	1	0	0	0	0	0	0	0	0	1	0	0	0	1	0
1138	First	052804	Type 4	28	1	2	2	-0.333333	0	0	0	4	0	5	1	1.09545	1.09545	0	0	0	0	1	0	0	0	0	0	0	0	1	0	0	0	0	2	1	0	0	1	0	0	0	0	0	0	0	0	0	0
1139	First	052804	Type 4	29	3	7	7	-0.4	5	2	2	0	9	4	5	0.713355	1.25458	0	0	3	1	1	0	0	0	0	0	2	0	2	0	1	0	0	3	0	0	0	0	4	0	0	0	0	0	0	0	0	1
1140	First	052804	Type 4	30	6	14	9	-0.4	3	3	2	4	10	9	11	0.561951	0.609255	3	2	4	1	1	0	0	0	0	0	2	1	1	0	0	0	0	1	1	0	1	2	2	2	0	1	2	2	0	0	0	0
1141	First	052805	Type 4	1	4	23	5	-0.703704	0	4	4	12	5	20	8	0.219089	1.70646	0	4	3	1	0	0	0	0	0	0	0	2	1	0	0	0	4	1	0	0	0	6	0	0	0	0	6	0	0	0	1	4
1142	First	052805	Type 4	2	1	1	3	0	0	2	1	1	2	3	1	1.26491	1.26491	0	1	0	0	0	0	0	0	0	0	0	0	0	0	0	0	0	0	0	0	1	1	0	0	0	1	2	0	0	0	0	0
1143	First	052805	Type 4	3	2	4	5	-0.333333	0	2	1	0	4	3	5	1.06904	1.06904	2	2	0	0	0	1	0	0	0	0	1	0	0	0	0	3	1	0	0	0	0	1	1	0	0	0	0	0	0	0	0	0
1144	First	052805	Type 4	4	4	22	11	-0.692308	2	6	7	1	12	12	14	0.761486	1.12114	4	5	1	1	1	1	0	0	1	0	1	1	1	0	0	1	7	2	0	0	1	6	0	0	1	2	1	0	0	0	0	0
1145	First	052805	Type 4	5	5	5	5	0	1	2	1	0	5	3	8	0.306186	1.40312	0	2	2	2	1	0	1	0	0	0	0	2	0	0	0	0	2	0	0	0	0	0	1	0	0	0	1	0	0	0	1	1
1146	First	052805	Type 4	6	12	14	8	-0.0769231	0	4	4	10	7	17	11	0.58035	0.962852	1	4	3	1	2	0	0	0	0	0	0	3	1	0	0	1	4	0	0	0	2	2	3	0	0	1	4	2	1	0	0	0
1147	First	052805	Type 4	7	1	3	2	-0.5	3	2	1	0	5	2	0	0.968904	1.3248	0	0	0	0	0	0	0	0	0	0	0	0	0	0	0	0	0	1	0	0	0	3	0	0	0	1	2	0	0	0	0	0
1148	First	052805	Type 4	8	2	1	0	0.333333	0	0	1	1	1	2	1	2	0.816497	0	0	0	1	0	0	0	0	0	0	0	0	0	0	0	0	0	0	0	0	0	1	1	1	0	0	0	0	0	0	0	0
1149	First	052805	Type 4	9	0	7	1	-1	0	2	3	1	3	5	1	0.5	1.45774	0	1	0	0	0	0	0	0	0	0	1	0	0	0	0	1	2	0	0	0	0	1	0	0	0	0	2	0	0	0	0	1
1150	First	052805	Type 4	10	1	2	0	-0.333333	0	1	0	1	1	2	1	1.33333	1.33333	0	1	0	0	0	0	0	0	0	0	0	1	0	0	0	0	0	0	0	0	1	1	0	0	0	0	0	0	0	0	0	0
1151	First	052805	Type 4	11	2	1	4	0.333333	1	1	0	2	2	4	2	0.971825	0.971825	1	1	0	0	0	0	0	0	0	0	0	1	0	0	0	1	2	0	0	0	0	0	2	0	0	0	0	0	0	0	0	0
1152	First	052805	Type 4	12	1	0	0	1	0	0	0	1	0	2	0	2	1.22474	0	0	0	0	0	0	0	0	0	0	0	1	1	0	0	0	0	0	0	0	0	0	0	0	0	0	0	0	0	0	0	0
1153	First	052805	Type 4	13	3	1	1	0.5	1	1	1	0	3	1	2	1.22474	0.935414	0	1	0	0	0	0	0	0	1	0	0	0	0	0	0	0	0	0	0	0	0	1	1	0	0	1	1	0	0	0	0	0
1154	First	052805	Type 4	14	2	9	4	-0.636364	0	2	1	7	3	9	4	0.5	1.13652	1	1	2	0	0	0	0	0	0	0	0	1	0	0	0	1	1	1	0	0	0	2	2	0	0	0	2	1	0	0	0	1
1155	First	052805	Type 4	15	1	4	5	-0.6	0	2	2	2	3	6	2	0.816497	0.737028	0	1	1	0	0	0	0	0	0	0	0	0	1	0	0	1	2	0	0	0	1	1	1	1	0	0	1	0	0	0	0	0
1156	First	052805	Type 4	16	6	4	3	0.2	4	2	3	2	8	5	1	0.828487	0.6706	0	1	0	0	0	0	0	0	0	0	0	1	0	0	0	0	0	0	0	0	1	0	1	0	0	1	2	1	0	0	2	2
1157	First	052805	Type 4	17	1	4	1	-0.6	0	3	2	1	3	4	0	0.968904	1.2454	0	0	0	0	0	0	0	0	0	0	0	0	0	0	0	0	1	2	0	0	0	1	2	0	0	0	1	0	0	0	0	0
1158	First	052805	Type 4	18	3	7	7	-0.4	10	2	2	0	14	2	2	0.72349	1.05327	0	1	1	0	0	0	0	0	0	0	0	1	0	0	0	0	2	1	1	0	1	2	3	0	0	0	4	1	0	0	0	0
1159	First	052805	Type 4	19	3	6	1	-0.333333	2	3	4	1	6	5	0	0.668043	1.58505	0	0	0	0	0	0	0	0	0	0	0	3	1	0	0	0	3	0	0	0	0	2	1	0	0	0	1	0	0	0	0	0
1160	First	052805	Type 4	20	4	6	2	-0.2	0	3	4	1	4	6	3	0.83666	1.26491	0	1	1	0	1	0	0	0	0	0	0	0	1	0	0	0	2	2	0	0	0	3	1	0	0	0	1	0	0	0	0	0
1161	First	052805	Type 4	21	4	6	3	-0.2	5	1	2	0	9	2	3	0.340151	1.05235	0	1	2	0	0	0	0	0	0	0	0	1	2	0	0	0	0	1	0	0	0	2	1	0	0	0	1	1	0	0	1	1
1162	First	052805	Type 4	22	0	0	3	NA	1	1	0	0	2	1	1	0.816497	0.816497	1	0	0	0	0	0	0	0	0	0	0	0	1	0	0	0	1	0	0	0	0	0	0	1	0	0	0	0	0	0	0	0
1163	First	052805	Type 4	23	1	2	1	-0.333333	2	1	1	0	4	1	0	0.894427	1.26491	0	0	0	0	0	0	0	0	0	0	0	0	0	0	0	0	1	0	0	0	1	1	0	0	0	1	1	0	0	0	0	0
1164	First	052805	Type 4	24	2	2	1	0	0	0	1	1	1	3	2	2	0.935414	0	2	0	0	0	0	0	0	0	0	1	2	1	0	0	0	0	0	0	0	0	0	0	0	0	0	0	0	0	0	0	0
1165	First	052805	Type 4	25	1	5	0	-0.666667	0	1	2	0	3	2	2	1.09545	1.26491	0	1	1	0	0	0	0	0	0	0	0	2	1	0	0	0	1	0	0	0	0	0	1	0	0	0	0	0	0	0	0	0
1166	First	052805	Type 4	26	6	9	2	-0.2	4	0	1	0	8	3	7	0.727273	1.01232	0	5	1	0	0	1	0	0	0	0	1	3	1	0	0	0	2	0	0	0	1	0	1	0	0	1	1	0	0	0	0	0
1167	First	052805	Type 4	27	1	0	1	1	0	0	1	1	1	2	0	1.33333	0.816497	0	0	0	0	0	0	0	0	0	0	0	0	0	0	0	0	0	0	0	0	0	1	0	0	0	0	0	1	0	1	0	0
1168	First	052805	Type 4	28	0	3	2	-1	0	0	0	2	0	4	2	0.935414	1.45774	0	2	0	0	0	0	0	0	0	0	0	1	0	0	0	1	1	0	0	0	0	1	0	0	0	0	0	0	0	0	0	0
1169	First	052805	Type 4	29	2	6	2	-0.5	2	2	0	1	4	4	3	0.5	1.70477	0	2	0	0	1	0	0	0	0	0	0	1	1	0	0	0	2	0	0	0	0	2	0	0	0	0	2	0	0	0	0	0
1170	First	052805	Type 4	30	2	7	3	-0.555556	3	1	0	0	8	1	4	0.544331	1.73561	0	2	0	0	0	1	0	0	0	1	0	1	0	0	0	0	1	0	0	0	1	2	0	0	0	0	3	0	0	0	0	1
1171	First	052901	Type 4	1	7	9	5	-0.125	0	4	3	5	6	10	6	0.5	0.935414	1	2	1	2	0	0	0	0	0	0	0	0	0	2	0	0	1	2	1	0	0	2	2	2	0	0	0	0	2	0	0	1
1172	First	052901	Type 4	2	1	2	0	-0.333333	0	1	0	1	1	2	1	1.33333	1.33333	0	0	0	1	0	0	0	0	0	0	0	0	0	1	0	0	0	0	0	0	0	0	1	1	0	0	0	0	0	0	0	0
1173	First	052901	Type 4	3	8	9	3	-0.0588235	1	7	7	3	9	11	1	0.65192	0.758288	0	0	0	0	1	0	0	0	0	0	0	0	0	0	0	0	1	2	1	2	0	0	4	3	0	0	1	0	1	0	0	1
1174	First	052901	Type 4	4	1	8	0	-0.777778	0	0	0	7	0	9	1	1.23728	1.73561	0	0	0	1	0	0	0	0	0	0	0	0	0	0	0	0	0	0	2	0	0	0	1	5	0	0	0	0	1	0	0	0
1175	First	052901	Type 4	5	1	2	2	-0.333333	0	1	2	0	3	2	1	0.894427	0.632456	0	0	0	1	0	0	0	0	0	0	0	0	0	1	1	1	0	0	0	0	0	0	1	1	0	0	0	0	0	0	0	0
1176	First	052901	Type 4	6	1	4	6	-0.6	0	1	2	4	3	7	2	0.707107	0.83666	0	1	0	1	0	0	0	0	0	0	0	2	1	1	0	0	0	1	1	0	0	1	1	1	0	0	0	0	1	0	0	0
1177	First	052901	Type 4	7	2	1	0	0.333333	0	1	0	2	1	3	0	1.22474	0.935414	0	0	0	0	0	0	0	0	0	0	0	0	0	0	0	1	0	0	1	0	0	0	1	1	0	0	0	0	0	0	0	0
1178	First	052901	Type 4	8	1	1	0	0	0	1	1	0	1	2	0	1.33333	1.33333	0	0	0	0	0	0	0	0	0	0	0	0	0	0	0	0	0	0	1	0	0	0	1	1	0	0	0	0	0	0	0	0
1179	First	052901	Type 4	9	1	1	0	0	0	1	1	0	2	1	0	1.33333	1.33333	0	0	0	0	0	0	0	0	0	0	0	0	0	0	0	0	0	1	1	0	0	0	1	0	0	0	0	0	0	0	0	0
1180	First	052901	Type 4	10	1	3	0	-0.5	1	1	0	0	2	2	1	1.22474	1.45774	0	0	0	1	0	0	0	0	0	0	0	0	0	0	0	0	0	0	0	0	0	0	1	1	0	0	0	0	2	0	0	0
1181	First	052901	Type 4	11	3	2	1	0.2	0	0	1	3	1	4	2	1.09545	0.894427	1	1	0	0	0	0	0	0	0	0	0	1	0	0	0	0	1	1	1	0	0	0	1	0	0	0	0	0	0	0	0	0
1182	First	052901	Type 4	12	3	2	0	0.2	0	1	1	3	1	5	0	0.816497	0.971825	0	0	0	0	0	0	0	0	0	0	0	0	0	0	0	0	1	0	1	0	0	0	1	1	0	0	1	0	1	0	0	0
1183	First	052901	Type 4	13	2	2	6	0	2	2	2	3	5	5	1	0.707107	0.547723	0	1	0	0	0	0	0	0	0	0	0	0	0	0	0	0	0	0	1	0	0	0	1	1	0	2	1	0	1	0	0	1
1184	First	052901	Type 4	14	1	2	1	-0.333333	0	0	0	0	0	2	3	1.22474	1.22474	0	0	1	1	1	0	0	0	0	0	0	0	0	0	1	0	0	0	0	0	0	0	1	0	0	0	0	0	0	0	0	0
1185	First	052901	Type 4	15	0	1	1	-1	0	1	0	1	1	2	0	0.816497	1.33333	0	0	0	0	0	0	0	0	0	0	0	0	0	0	0	0	0	0	0	0	0	0	1	0	0	0	0	0	1	0	0	0
1186	First	052901	Type 4	16	4	17	12	-0.619048	7	7	7	4	18	12	4	0.547723	0.699206	0	0	1	3	0	0	0	0	0	0	0	2	2	2	0	1	3	3	2	0	0	1	3	4	1	0	2	3	1	0	0	0
1187	First	052901	Type 4	17	1	2	0	-0.333333	0	1	2	0	2	2	0	0.935414	1.45774	0	0	0	0	0	0	0	0	0	0	0	0	0	0	0	0	0	0	1	0	0	0	1	1	0	0	0	0	0	0	0	0
1188	First	052901	Type 4	18	7	14	3	-0.333333	0	2	3	13	5	17	3	0.48956	0.881396	0	1	0	1	0	1	0	0	0	0	1	2	1	3	0	0	0	2	1	0	1	0	1	3	0	0	0	3	3	0	0	0
1189	First	052901	Type 4	19	11	12	3	-0.0434783	3	5	4	0	10	6	11	0.459279	1.20869	0	1	5	3	2	0	0	0	0	0	0	0	4	2	0	0	0	1	1	0	0	0	1	2	0	0	0	2	0	0	0	1
1190	First	052901	Type 4	20	4	8	3	-0.333333	3	4	4	4	8	8	0	0.459279	1.14223	0	0	0	0	0	0	0	0	0	0	0	0	1	2	0	0	1	4	1	0	0	0	2	1	0	0	0	1	1	0	0	0
1191	First	052901	Type 4	21	0	1	0	-1	1	0	0	0	2	0	0	1.22474	2	0	0	0	0	0	0	0	0	0	0	0	0	1	0	0	0	0	0	0	0	0	0	1	0	0	0	0	0	0	0	0	0
1192	First	052901	Type 4	22	0	1	1	-1	0	1	1	0	1	2	0	0.816497	1.33333	0	0	0	0	0	0	0	0	0	0	0	0	0	1	0	0	0	0	1	0	0	0	1	0	0	0	0	0	0	0	0	0
1193	First	052901	Type 4	23	5	12	2	-0.411765	1	3	2	8	4	13	3	0.903664	1.04567	1	1	1	0	0	0	0	0	0	0	0	0	0	0	0	0	0	3	2	0	0	0	2	2	0	0	2	4	2	0	0	0
1194	First	052901	Type 4	24	5	5	4	0	0	4	4	4	4	10	1	0.416497	0.826845	0	0	0	1	0	0	0	0	0	0	0	2	0	2	0	0	1	0	1	0	0	1	1	1	0	0	1	2	1	0	0	0
1195	First	052901	Type 4	25	1	3	1	-0.5	0	1	2	2	2	4	0	1.33333	0.971825	0	0	0	0	0	0	0	0	0	0	0	0	0	0	0	0	1	0	1	0	0	2	1	1	0	0	0	0	0	0	0	0
1196	First	052901	Type 4	26	2	2	1	0	1	1	0	2	2	3	1	0.894427	1.26491	0	0	0	0	0	0	0	0	1	0	0	0	0	0	0	0	0	0	1	0	0	0	1	1	0	0	0	1	1	0	0	0
1197	First	052901	Type 4	27	1	0	0	1	1	0	0	0	2	0	0	2	1.22474	0	0	0	0	0	0	0	0	0	0	0	0	0	0	0	0	0	0	0	0	0	0	1	1	0	0	0	0	0	0	0	0
1198	First	052901	Type 4	28	6	2	5	0.5	0	2	2	6	2	10	2	1.07367	0.5	2	0	0	0	0	0	0	0	0	0	0	1	1	0	1	1	2	1	3	0	0	0	1	1	0	0	0	0	0	0	0	0
1199	First	052901	Type 4	29	6	3	4	0.333333	1	2	2	6	4	9	1	0.521718	0.929465	0	1	0	0	0	0	0	0	0	0	1	1	2	1	0	0	0	1	1	0	0	0	1	0	0	0	0	1	1	0	0	1
1200	First	052901	Type 4	30	2	4	1	-0.333333	1	0	2	1	3	3	2	1.22474	0.971825	0	1	0	1	0	0	0	0	0	0	0	0	0	0	0	0	1	0	0	0	0	1	2	1	0	0	0	1	0	0	0	0
1201	First	052902	Type 4	1	4	7	3	-0.272727	2	1	1	4	5	6	4	1.05235	0.881396	1	0	2	1	0	0	0	0	0	0	1	1	3	0	0	0	3	1	1	0	0	1	0	0	0	0	0	0	0	0	0	0
1202	First	052902	Type 4	2	0	4	0	-1	1	1	0	0	3	1	1	0.935414	2	0	1	0	0	0	0	0	0	0	0	0	1	0	0	0	0	2	0	0	0	0	0	0	0	0	0	1	0	0	0	0	0
1203	First	052902	Type 4	3	5	2	0	0.428571	0	0	1	4	2	5	1	2	0.728431	0	0	0	1	0	0	0	0	0	0	0	0	0	0	0	0	0	0	0	0	1	3	1	2	0	0	0	0	0	0	0	0
1204	First	052902	Type 4	4	1	5	4	-0.666667	3	2	2	1	7	3	1	0.894427	1.3784	0	1	0	0	0	0	0	0	0	0	0	1	0	0	0	0	1	2	0	0	0	4	1	0	0	0	1	0	0	0	0	0
1205	First	052902	Type 4	5	1	7	1	-0.75	1	2	2	0	5	3	2	0.75	1.1592	0	1	1	0	0	0	0	0	0	0	0	1	1	1	0	0	2	1	0	0	0	1	0	0	0	0	1	0	0	0	0	0
1206	First	052902	Type 4	6	1	1	1	0	0	1	2	0	2	2	0	0.935414	0.935414	0	0	0	0	0	0	0	0	0	0	0	0	1	0	0	0	0	0	1	0	1	0	0	1	0	0	0	0	0	0	0	0
1207	First	052902	Type 4	7	0	0	1	NA	0	0	1	0	1	1	0	1.22474	1.22474	0	0	0	0	0	0	0	0	0	0	0	0	0	0	0	0	0	0	0	0	1	0	0	0	0	0	1	0	0	0	0	0
1208	First	052902	Type 4	8	3	9	6	-0.5	1	1	2	2	7	5	7	0.971825	0.935414	1	2	2	2	0	0	0	0	0	0	1	1	1	1	0	0	0	4	2	0	0	0	1	1	0	0	0	0	0	0	0	0
1209	First	052902	Type 4	9	1	10	2	-0.818182	1	3	4	1	6	6	2	0.677003	1.07367	0	0	2	0	0	0	0	0	0	0	0	0	0	0	0	1	0	2	0	0	0	1	4	0	0	1	1	0	0	0	0	1
1210	First	052902	Type 4	10	1	2	1	-0.333333	0	1	1	1	2	2	1	0.935414	0.935414	1	0	0	0	0	0	0	0	0	0	0	0	0	0	0	0	0	0	0	0	0	0	1	0	0	0	1	0	0	0	1	1
1211	First	052902	Type 4	11	0	7	2	-1	0	2	0	3	2	6	2	0.306186	1.70477	0	1	1	0	0	0	0	0	0	0	0	1	0	0	0	0	2	0	0	0	0	1	0	0	0	0	1	1	0	0	0	2
1212	First	052902	Type 4	12	1	1	0	0	0	1	1	0	1	2	0	1.33333	1.33333	0	0	0	0	0	0	0	0	0	0	0	0	0	0	0	0	1	0	0	0	0	1	1	0	0	0	0	0	0	0	0	0
1213	First	052902	Type 4	13	1	1	0	0	0	1	1	0	2	1	0	1.33333	1.33333	0	0	0	0	0	0	0	0	0	0	0	0	0	0	0	0	0	0	0	0	0	1	0	0	0	1	1	0	0	0	0	0
1214	First	052902	Type 4	14	2	2	0	0	2	0	1	1	3	2	0	1.54919	1.09545	0	0	0	0	0	0	0	0	0	0	1	0	0	0	0	0	0	0	0	0	2	1	1	0	0	0	0	0	0	0	0	0
1215	First	052902	Type 4	15	5	1	3	0.666667	0	0	0	4	0	6	4	1.33333	0.62361	1	1	1	0	1	0	0	0	0	0	0	0	0	0	0	0	0	0	0	0	1	1	0	0	0	1	1	1	1	0	0	0
1216	First	052902	Type 4	16	5	6	5	-0.0909091	5	3	2	4	9	7	1	0.667317	0.870524	0	0	0	1	0	0	0	0	0	0	0	1	1	0	0	0	0	1	0	0	1	3	2	1	0	0	2	1	1	0	0	1
1217	First	052902	Type 4	17	7	3	5	0.4	2	3	4	4	6	9	1	0.816497	0.730297	0	0	0	1	0	0	0	0	0	0	0	0	0	0	0	0	0	3	2	0	0	3	1	1	0	0	0	0	0	0	1	1
1218	First	052902	Type 4	18	1	4	1	-0.6	3	1	1	0	5	1	1	0.816497	1.61589	0	1	0	0	0	0	0	0	0	0	0	1	0	0	0	0	1	0	0	0	0	1	0	0	0	0	2	1	0	0	0	0
1219	First	052902	Type 4	19	4	6	1	-0.2	0	3	2	1	5	4	3	0.955814	1.01835	1	1	1	0	0	0	0	0	0	0	1	2	2	0	0	1	1	0	0	0	0	1	0	0	0	0	1	0	0	0	0	0
1220	First	052902	Type 4	20	2	5	2	-0.428571	2	1	2	2	5	4	1	0.955814	0.888889	0	0	1	0	0	0	0	0	0	0	0	1	0	0	0	0	0	0	0	0	0	0	1	0	0	1	0	1	0	0	1	2
1221	First	052902	Type 4	21	1	6	2	-0.714286	3	0	0	0	6	0	4	0.333333	1.22474	1	2	1	0	0	0	0	0	0	0	0	0	1	0	0	0	1	0	0	0	0	1	0	0	0	1	1	0	0	0	0	1
1222	First	052902	Type 4	22	2	1	1	0.333333	1	1	2	0	3	2	0	0.894427	1.09545	0	0	0	0	0	0	0	0	0	0	1	1	0	0	0	0	1	1	0	0	0	1	0	0	0	0	0	0	0	0	0	0
1223	First	052902	Type 4	23	0	0	3	NA	1	0	0	0	2	1	1	0.816497	1.33333	0	0	0	1	0	0	0	0	0	0	0	0	0	0	0	0	1	0	0	0	0	0	1	0	0	0	1	0	0	0	0	0
1224	First	052902	Type 4	24	1	3	0	-0.5	1	1	1	0	2	2	1	0.935414	1.45774	0	1	0	0	0	0	0	0	0	0	0	1	0	0	0	0	1	0	0	0	0	1	1	0	0	0	0	0	0	0	0	0
1225	First	052902	Type 4	25	4	2	1	0.333333	0	1	2	1	3	3	2	1.33333	0.816497	1	0	0	0	1	0	0	0	0	0	0	0	0	0	0	2	1	1	0	0	0	1	1	0	0	0	0	0	0	0	0	0
1226	First	052902	Type 4	26	6	7	4	-0.0769231	5	2	2	0	8	4	6	0.726483	1.40929	0	3	2	1	0	0	0	0	0	0	0	4	1	0	0	0	2	1	0	0	1	2	0	0	0	0	1	0	0	0	0	0
1227	First	052902	Type 4	27	1	2	3	-0.333333	0	1	1	3	2	4	1	0.62361	0.816497	0	0	0	0	1	0	0	0	0	0	0	0	0	0	0	1	0	0	0	0	1	0	0	0	0	1	0	0	1	0	0	1
1228	First	052902	Type 4	28	2	2	2	0	0	0	0	4	0	6	1	1.33333	0.971825	0	0	0	0	1	0	0	0	0	0	0	1	1	0	0	0	2	1	1	0	0	0	0	0	0	0	0	0	0	0	0	0
1229	First	052902	Type 4	29	0	2	1	-1	0	1	0	1	1	2	1	0.816497	1.33333	0	0	1	0	0	0	0	0	0	0	0	0	1	0	0	0	1	0	0	0	0	1	0	0	0	0	0	0	0	0	0	0
1230	First	052902	Type 4	30	2	6	0	-0.5	2	1	1	2	5	3	1	0.935414	1.45774	0	1	0	0	0	0	0	0	0	0	0	0	0	0	0	0	2	0	0	0	0	3	1	0	0	0	0	0	0	0	0	1
1231	First	052903	Type 4	1	5	24	14	-0.655172	3	7	6	3	14	15	15	0.611036	0.833314	2	1	0	8	2	0	1	1	0	0	2	1	0	2	0	1	0	1	2	1	2	1	3	6	0	0	0	1	5	0	0	1
1232	First	052903	Type 4	2	4	2	2	0.333333	1	1	0	1	2	3	4	0.894427	0.894427	1	1	2	0	0	0	0	0	0	0	0	0	1	0	0	0	0	0	0	0	0	1	1	0	0	1	1	0	0	0	0	0
1233	First	052903	Type 4	3	0	3	1	-1	0	0	1	1	1	3	1	0.5	1.22474	0	0	1	0	0	0	0	0	0	0	0	0	1	0	0	0	1	0	0	0	0	0	1	0	0	0	1	0	0	0	0	0
1234	First	052903	Type 4	4	2	1	1	0.333333	1	0	1	0	2	1	2	1.33333	1.33333	0	0	1	1	0	0	0	0	0	0	0	0	0	0	0	0	0	1	0	0	0	1	1	0	0	0	0	0	0	0	0	0
1235	First	052903	Type 4	5	2	7	4	-0.555556	0	1	3	1	4	6	4	0.894427	1.04881	0	1	3	0	0	0	0	0	0	0	0	1	1	0	0	0	2	2	0	0	1	1	2	0	0	0	0	0	0	0	0	0
1236	First	052903	Type 4	6	1	2	3	-0.333333	0	2	2	0	3	3	1	0.62361	0.971825	0	0	1	0	0	0	0	0	0	0	0	1	0	0	0	0	0	1	1	0	0	1	1	0	0	0	0	1	0	0	0	0
1237	First	052903	Type 4	7	2	3	1	-0.2	0	1	0	1	1	3	3	0.935414	0.935414	1	1	1	0	0	0	0	0	0	0	1	0	0	0	0	0	1	1	0	0	0	0	1	0	0	0	0	0	0	0	0	0
1238	First	052903	Type 4	8	0	7	4	-1	3	0	1	0	6	2	4	0.5	1.28695	0	0	1	3	0	0	0	0	0	0	0	0	1	0	0	0	0	2	1	0	0	0	0	2	0	0	0	0	1	0	0	0
1239	First	052903	Type 4	9	3	6	1	-0.333333	0	2	1	0	2	4	5	1.22474	1.61589	0	0	3	1	1	0	0	0	0	0	0	0	0	0	0	0	0	3	0	0	0	0	2	1	0	0	0	0	0	0	0	0
1240	First	052903	Type 4	10	4	9	4	-0.384615	3	2	3	2	8	5	5	0.624926	1.0205	1	0	2	1	0	0	0	0	0	1	1	1	0	0	0	0	0	3	0	0	0	2	3	0	0	0	0	0	0	0	1	1
1241	First	052903	Type 4	11	2	3	4	-0.2	2	0	1	0	6	1	3	0.857143	0.571429	1	1	0	0	1	0	0	0	0	0	0	0	0	0	0	2	0	0	0	0	0	0	1	1	1	0	0	1	1	0	0	0
1242	First	052903	Type 4	12	2	4	1	-0.333333	2	1	1	0	4	2	2	0.62361	0.971825	1	1	0	0	0	0	0	0	0	0	1	1	0	0	0	0	0	1	0	0	1	1	0	0	0	0	0	0	0	0	1	0
1243	First	052903	Type 4	13	4	3	3	0.142857	3	0	0	0	5	0	6	0.632456	0.894427	0	0	2	2	2	0	0	0	0	0	0	0	0	1	0	1	0	0	1	0	0	1	0	0	0	1	0	0	0	0	0	0
1244	First	052903	Type 4	14	1	9	1	-0.8	0	1	1	0	2	5	5	0.571429	1.39971	0	0	4	0	1	0	0	0	0	0	0	0	1	0	1	0	0	2	0	0	0	0	2	0	0	0	0	0	0	1	0	0
1245	First	052903	Type 4	15	0	7	0	-1	0	1	0	0	3	2	3	1.09545	2	0	0	3	0	0	0	0	0	0	0	0	0	1	0	0	0	0	0	0	0	0	0	3	0	0	0	0	1	0	0	0	0
1246	First	052903	Type 4	16	2	11	3	-0.692308	2	4	1	2	6	7	4	0.461538	1.30089	0	1	3	0	0	0	0	0	0	0	0	1	3	0	0	0	1	3	0	0	0	0	1	0	0	0	0	2	0	0	1	1
1247	First	052903	Type 4	17	4	7	2	-0.272727	0	2	2	2	5	5	4	1.30384	0.707107	1	1	1	1	0	0	0	0	0	0	0	0	1	1	0	0	0	0	0	0	2	1	2	2	0	0	0	1	0	0	0	0
1248	First	052903	Type 4	18	2	5	0	-0.428571	0	1	1	1	3	3	2	1.22474	1.33333	0	1	1	0	0	0	0	0	0	0	0	0	1	0	0	0	2	2	0	0	0	0	1	0	0	0	0	0	0	0	0	0
1249	First	052903	Type 4	19	1	2	1	-0.333333	1	1	1	0	3	1	1	0.935414	1.22474	0	0	1	0	0	0	0	0	0	0	0	1	1	0	0	0	0	0	0	0	0	0	1	0	0	0	1	0	0	0	0	0
1250	First	052903	Type 4	20	1	11	9	-0.833333	3	1	3	0	9	6	7	0.816497	0.557773	1	1	1	2	2	0	0	0	0	0	1	0	1	0	2	0	0	0	0	1	1	3	2	0	1	0	0	0	1	2	0	0
1251	First	052903	Type 4	21	3	3	0	0	0	1	1	1	3	2	2	1.09545	0.894427	0	0	1	1	0	0	0	0	0	0	0	0	0	0	0	0	0	0	0	0	0	0	1	0	0	0	0	0	1	0	0	1
1252	First	052903	Type 4	22	9	18	18	-0.333333	9	6	4	0	22	9	15	0.344422	0.312754	4	1	0	5	4	0	1	0	0	0	2	0	1	3	0	2	2	1	0	3	1	1	1	5	1	2	1	1	1	0	1	0
1253	First	052903	Type 4	23	2	3	2	-0.2	2	1	0	1	4	2	2	0.971825	0.816497	0	2	0	0	0	0	0	0	0	0	0	0	0	0	0	1	1	0	0	0	0	0	1	0	0	1	1	1	0	0	0	0
1254	First	052903	Type 4	24	4	7	5	-0.272727	1	2	4	2	5	8	4	0.6706	0.929465	1	1	1	0	1	0	0	0	0	0	0	1	1	0	0	0	0	1	1	0	0	1	3	1	1	0	0	1	1	0	0	0
1255	First	052903	Type 4	25	1	2	0	-0.333333	0	0	1	2	1	3	0	1.45774	1.45774	0	0	0	0	0	0	0	0	0	0	0	0	0	0	0	0	0	0	0	0	0	1	2	0	0	0	0	1	0	0	0	0
1256	First	052903	Type 4	26	10	10	9	0	5	4	5	1	12	8	10	0.41833	1.01242	1	1	3	5	0	0	0	0	0	0	0	1	0	0	0	0	2	2	0	0	0	0	4	2	0	0	2	3	0	0	0	0
1257	First	052903	Type 4	27	0	1	1	-1	0	1	0	0	1	1	1	1.22474	1.22474	0	0	0	1	0	0	0	0	0	0	0	0	0	0	0	0	0	0	0	0	0	0	1	0	0	0	0	0	0	0	0	0
1258	First	052903	Type 4	28	0	2	3	-1	0	1	0	1	1	3	2	0.5	1.22474	0	1	1	0	0	0	0	0	0	0	0	1	0	0	0	0	1	0	0	0	0	0	1	0	0	0	0	1	0	0	0	0
1259	First	052903	Type 4	29	2	10	7	-0.666667	3	4	3	2	9	7	4	0.60596	0.914296	0	1	2	1	0	0	0	0	0	0	0	0	2	0	0	0	2	2	2	0	0	2	3	0	0	0	1	0	1	0	0	1
1260	First	052903	Type 4	30	4	10	3	-0.428571	1	3	2	1	7	5	6	1.19606	1.22474	1	1	4	0	0	0	0	0	0	0	0	0	1	0	0	0	0	1	0	0	2	2	4	0	0	0	0	2	0	0	0	0
1261	First	092501	Type 4	1	2	1	2	0.333333	2	1	1	1	3	3	0	0.971825	0.971825	0	0	0	0	0	0	0	0	0	0	0	0	0	0	0	0	0	1	1	0	0	1	1	1	0	0	0	1	0	0	0	0
1262	First	092501	Type 4	2	0	4	1	-1	0	2	1	2	2	4	0	0.62361	1.33333	0	0	0	0	0	0	0	0	0	0	0	0	2	0	0	0	0	1	0	0	0	1	1	0	0	0	1	0	0	0	0	0
1263	First	092501	Type 4	3	4	4	1	0	0	1	2	1	3	3	4	0.971825	0.971825	0	0	2	1	1	0	0	0	0	0	0	0	0	0	0	0	0	0	0	0	0	0	1	0	0	0	1	0	1	0	0	1
1264	First	092501	Type 4	4	4	4	5	0	0	2	2	7	3	10	1	1.27794	0.521718	0	1	0	0	0	0	0	0	0	0	0	0	0	0	0	1	2	1	1	0	2	2	3	0	1	0	0	0	0	0	0	0
1265	First	092501	Type 4	5	2	1	3	0.333333	0	1	1	2	2	4	1	1.22474	0.971825	0	1	0	0	0	0	0	0	0	0	0	0	0	0	0	0	1	0	0	0	0	0	1	0	0	1	2	1	0	0	0	0
1266	First	092501	Type 4	6	2	7	2	-0.555556	0	2	3	6	3	9	0	0.565194	0.857969	0	0	0	0	0	0	0	0	0	0	0	1	1	1	0	0	1	2	1	0	0	2	0	1	0	0	1	1	0	0	0	0
1267	First	092501	Type 4	7	1	5	0	-0.666667	2	1	0	3	3	4	0	0.571429	1.2454	0	0	0	0	0	0	0	0	0	0	0	0	0	0	0	0	1	1	0	0	0	1	0	0	0	0	1	1	0	0	0	1
1268	First	092501	Type 4	8	1	7	0	-0.75	2	1	2	1	4	4	1	0.847791	1.70477	0	0	1	0	0	0	0	0	0	0	0	0	0	0	0	0	0	2	0	0	1	0	3	0	0	0	0	1	0	0	0	0
1269	First	092501	Type 4	9	3	9	1	-0.5	2	4	3	1	6	6	2	0.772802	1.40929	0	1	1	0	0	0	0	0	0	0	0	0	0	0	0	1	1	3	0	0	0	1	3	0	0	0	0	2	0	0	0	0
1270	First	092501	Type 4	10	4	3	1	0.142857	1	2	1	4	3	6	0	0.816497	1.01835	0	0	0	0	0	0	0	0	0	0	0	1	0	0	0	0	0	0	0	0	0	1	2	0	0	0	0	1	0	0	0	2
1271	First	092501	Type 4	11	2	2	3	0	1	1	1	2	2	5	1	0.571429	0.968904	0	0	0	0	1	0	0	0	0	0	0	0	0	1	0	0	0	1	1	0	0	1	1	0	0	0	0	1	1	0	0	0
1272	First	092501	Type 4	12	1	4	2	-0.6	0	0	1	2	2	4	2	1.33333	1.33333	0	2	0	0	0	0	0	0	0	0	0	0	0	0	0	0	2	0	0	0	0	2	2	0	0	0	0	0	0	0	0	0
1273	First	092501	Type 4	13	3	1	6	0.5	3	1	0	0	6	1	4	0.728431	1.06904	0	1	1	1	1	0	0	0	0	0	0	1	0	0	0	0	0	0	0	0	0	1	2	0	0	1	1	0	0	0	0	1
1274	First	092501	Type 4	14	5	4	0	0.111111	0	0	1	6	2	7	1	1.46566	0.737028	0	0	0	1	0	0	0	0	0	0	0	0	0	0	0	0	0	0	1	0	0	0	1	0	0	1	2	3	1	0	0	0
1275	First	092501	Type 4	15	0	2	1	-1	0	1	1	0	1	2	1	1.33333	2	0	0	0	0	1	0	0	0	0	0	0	0	0	0	0	0	0	0	0	0	0	0	1	0	0	0	0	2	0	0	0	0
1276	First	092501	Type 4	16	0	1	3	-1	1	1	0	2	2	3	0	0.632456	1.26491	0	0	0	0	0	0	0	0	0	0	0	0	0	0	0	0	0	1	0	0	0	1	0	0	0	0	0	2	0	0	0	1
1277	First	092501	Type 4	17	4	3	4	0.142857	2	1	3	3	5	6	1	0.603023	0.927094	0	0	0	1	0	0	0	0	0	0	0	0	0	0	0	0	0	1	1	0	0	1	2	0	0	0	0	2	0	0	1	1
1278	First	092501	Type 4	18	3	3	0	0	1	2	2	1	4	3	0	0.857143	0.857143	0	0	0	0	0	0	0	0	0	0	0	0	0	0	0	0	1	1	0	0	1	1	1	0	0	1	0	1	0	0	0	0
1279	First	092501	Type 4	19	6	10	6	-0.25	3	5	5	4	9	11	3	0.67082	1.1726	0	1	1	0	0	0	1	0	0	0	0	1	0	0	0	0	1	5	1	0	1	2	4	0	0	0	0	3	1	0	0	0
1280	First	092501	Type 4	20	4	9	8	-0.384615	1	3	5	2	8	9	5	0.884312	0.633549	0	2	1	1	1	0	0	0	0	0	0	0	1	1	0	2	2	3	2	0	0	1	1	1	0	0	1	1	1	0	0	0
1281	First	092501	Type 4	21	2	4	3	-0.333333	0	1	1	0	3	2	5	0.894427	1.09545	1	1	1	1	1	0	0	0	0	0	0	0	0	0	0	0	0	0	0	0	0	0	1	0	0	0	0	1	1	0	1	0
1282	First	092501	Type 4	22	0	1	0	-1	0	1	0	0	1	1	0	1.22474	2	0	0	0	0	0	0	0	0	0	0	0	1	0	0	0	0	1	0	0	0	0	0	0	0	0	0	0	0	0	0	0	0
1283	First	092501	Type 4	23	2	1	2	0.333333	1	2	1	1	3	3	0	1.33333	0.816497	0	0	0	0	0	0	0	0	0	0	0	0	0	0	0	0	2	0	0	0	0	0	0	0	0	1	1	1	1	0	0	0
1284	First	092501	Type 4	24	2	2	1	0	0	1	1	3	2	4	0	1.22474	0.971825	0	0	0	0	0	0	0	0	0	0	0	0	1	0	0	0	0	0	0	0	0	1	0	0	0	1	1	2	0	0	0	0
1285	First	092501	Type 4	25	1	1	2	0	0	1	1	1	1	3	1	0.935414	1.22474	0	1	0	0	0	0	0	0	0	0	0	0	0	0	0	0	1	1	0	0	0	0	1	0	0	0	1	0	0	0	0	0
1286	First	092501	Type 4	26	2	5	4	-0.428571	5	0	1	0	8	1	3	0.955814	0.888889	0	2	1	0	0	0	0	0	0	0	0	0	1	0	0	0	1	0	0	0	0	1	1	0	0	2	2	1	0	0	0	0
1287	First	092501	Type 4	27	3	5	0	-0.25	0	1	0	3	1	5	3	0.62361	0.816497	0	0	0	1	2	0	0	0	0	0	0	0	0	0	1	0	0	0	0	0	0	1	1	0	0	0	1	0	0	0	0	1
1288	First	092501	Type 4	28	2	3	1	-0.2	0	1	0	1	1	3	3	0.935414	1.45774	1	2	0	0	0	0	0	0	0	0	0	1	0	0	0	0	1	1	0	0	0	0	0	0	0	0	1	0	0	0	0	0
1289	First	092501	Type 4	29	1	2	2	-0.333333	0	2	1	2	2	4	0	0.333333	1.22474	0	0	0	0	0	0	0	0	0	0	0	1	1	0	0	0	1	0	0	0	0	1	0	0	0	0	0	1	0	0	0	0
1290	First	092501	Type 4	30	0	3	4	-1	1	0	2	0	3	3	2	0.62361	1.22474	0	2	0	0	0	0	0	0	0	0	0	0	0	0	0	0	1	0	0	0	0	0	1	0	0	0	1	1	0	0	0	1
1291	First	102801	Type 4	1	1	0	2	1	0	2	1	0	2	2	0	1.45774	0.935414	0	0	0	0	0	0	0	0	0	0	0	0	0	0	0	0	0	0	0	0	0	1	1	1	0	0	0	1	0	0	0	0
1292	First	102801	Type 4	2	15	29	22	-0.318182	5	9	10	11	19	30	18	0.471601	0.585824	0	4	0	7	7	0	0	0	0	0	0	0	3	4	0	2	3	1	6	1	1	4	2	5	1	0	6	3	3	2	0	1
1293	First	102801	Type 4	3	8	5	1	0.230769	2	3	1	2	5	5	5	1.14018	0.948683	0	1	1	2	1	0	0	0	0	0	0	0	0	0	0	0	1	3	2	0	0	0	0	0	0	0	0	1	0	0	0	1
1294	First	102801	Type 4	4	3	5	4	-0.25	2	4	3	1	7	5	1	0.62361	0.726483	0	1	0	0	0	0	0	0	0	0	0	0	0	2	0	1	0	1	2	0	0	2	0	0	0	0	1	2	1	0	0	0
1295	First	102801	Type 4	5	3	4	2	-0.142857	0	3	3	0	5	3	2	1.1592	0.5	2	0	0	0	0	0	0	0	0	0	0	0	0	0	0	2	1	1	1	0	0	1	0	1	0	0	0	1	0	0	0	0
1296	First	102801	Type 4	6	10	15	20	-0.2	1	11	10	11	13	27	6	0.758288	0.541987	0	2	1	3	0	0	0	0	0	0	0	0	0	1	0	0	4	2	4	4	1	5	0	7	2	0	2	6	1	0	0	1
1297	First	102801	Type 4	7	9	11	2	-0.1	3	3	3	8	7	12	4	0.932634	0.421053	1	2	1	0	0	0	0	0	0	0	1	0	1	0	0	0	2	1	3	1	1	3	2	2	1	0	0	0	1	0	0	0
1298	First	102801	Type 4	8	2	5	5	-0.428571	3	2	3	1	7	4	2	0.603023	1.23315	0	0	0	1	1	0	0	0	0	0	0	0	1	1	0	0	0	2	1	0	0	0	2	2	0	0	0	1	1	0	0	0
1299	First	102801	Type 4	9	3	5	3	-0.25	4	2	3	2	7	5	0	0.565194	0.772802	0	0	0	0	0	0	0	0	0	0	0	0	0	0	0	0	1	1	1	1	0	1	1	1	0	0	0	1	2	0	0	0
1300	First	102801	Type 4	10	5	1	2	0.666667	3	1	2	0	5	2	2	1.06904	0.857143	0	0	0	1	1	0	0	0	0	0	0	0	1	0	0	0	0	1	2	1	0	0	1	0	1	0	0	0	0	0	0	0
1301	First	102801	Type 4	11	1	0	3	1	2	1	1	0	4	1	0	0.632456	0.894427	0	0	0	0	0	0	0	0	0	0	0	0	0	0	0	0	0	0	1	0	0	0	0	1	1	0	0	1	0	0	0	0
1302	First	102801	Type 4	12	5	3	0	0.25	0	1	1	4	2	5	2	0.968904	0.728431	1	1	0	0	0	0	0	0	0	0	1	0	1	1	0	0	0	0	1	0	0	1	1	1	0	0	0	0	0	0	0	0
1303	First	102801	Type 4	13	7	6	11	0.0769231	7	3	3	0	16	3	6	1.1698	0.609255	1	1	0	2	1	0	0	0	1	0	0	0	0	0	0	1	3	4	2	1	1	2	3	1	0	0	1	0	0	0	0	0
1304	First	102801	Type 4	14	5	2	5	0.428571	2	3	3	1	6	4	3	0.707107	0.547723	1	2	0	0	0	0	0	0	0	0	0	1	0	0	0	0	0	0	2	1	1	1	1	0	1	0	0	0	2	0	0	0
1305	First	102801	Type 4	15	2	4	3	-0.333333	1	1	2	3	3	6	1	0.41574	0.888889	0	0	0	0	1	0	0	0	0	0	0	1	0	0	0	0	0	1	1	0	0	1	1	0	0	0	0	1	2	0	0	0
1306	First	102801	Type 4	16	6	5	1	0.0909091	1	2	3	3	4	7	2	0.927094	0.927094	1	1	0	0	0	0	0	0	0	0	0	0	0	0	0	1	0	1	0	0	0	0	1	0	0	1	2	3	0	0	0	2
1307	First	102801	Type 4	17	2	4	3	-0.333333	1	3	3	0	6	3	1	1.33333	1.07726	0	0	0	1	0	0	0	0	0	0	0	0	0	0	0	0	1	3	2	0	0	0	0	3	0	0	0	0	0	0	0	0
1308	First	102801	Type 4	18	4	2	1	0.333333	0	3	4	0	4	4	0	1.22474	0.637377	0	0	0	0	0	0	0	0	0	0	0	0	0	0	0	0	2	1	0	1	0	0	0	2	2	0	0	0	0	0	0	0
1309	First	102801	Type 4	19	3	4	3	-0.142857	0	3	4	1	4	6	1	0.707107	0.707107	0	0	1	0	0	0	0	0	0	0	0	1	1	0	0	0	0	1	0	0	0	1	0	2	0	0	0	0	0	0	1	1
1310	First	102801	Type 4	20	4	3	4	0.142857	1	2	3	2	4	6	2	1.04881	0.707107	0	1	0	1	0	0	0	0	0	0	0	0	0	1	0	0	2	1	1	1	0	1	1	2	0	0	0	0	0	0	0	0
1311	First	102801	Type 4	21	6	6	2	0	2	2	0	0	6	2	7	1.40312	0.75	1	2	2	2	0	0	0	0	0	0	0	0	0	1	0	1	1	2	2	0	0	0	1	0	0	0	0	0	0	0	0	0
1312	First	102801	Type 4	22	0	4	5	-1	1	3	3	2	5	5	0	0.316228	0.632456	0	0	0	0	0	0	0	0	0	0	0	0	0	2	0	1	0	0	2	0	0	1	0	0	1	0	0	1	0	1	0	0
1313	First	102801	Type 4	23	7	11	6	-0.222222	3	5	5	4	10	11	4	0.508432	0.508432	1	2	0	0	1	0	0	0	0	0	2	2	0	1	0	0	1	1	2	1	0	1	1	3	0	2	2	1	1	0	0	0
1314	First	102801	Type 4	24	2	13	3	-0.733333	3	2	0	3	6	8	5	0.473804	0.968904	0	0	0	3	2	0	0	0	0	0	0	0	0	2	1	0	0	0	1	0	0	0	1	1	1	1	0	0	2	2	0	0
1315	First	102801	Type 4	25	3	3	3	0	0	1	2	3	2	6	2	0.75	0.637377	1	1	0	0	0	0	0	0	0	0	1	0	0	0	0	1	0	1	1	0	1	1	0	1	0	0	0	1	0	0	0	0
1316	First	102801	Type 4	26	3	6	2	-0.333333	2	3	3	0	7	3	2	0.948683	0.707107	1	1	0	0	0	0	0	0	0	0	0	0	0	0	0	0	0	0	0	0	0	2	2	1	0	1	1	1	0	0	0	0
1317	First	102801	Type 4	27	4	3	6	0.142857	7	1	1	1	9	3	2	0.204124	1.04083	0	0	0	1	0	0	0	0	0	1	0	0	2	1	0	0	1	1	0	0	0	0	1	1	0	0	0	1	1	0	0	0
1318	First	102801	Type 4	28	4	1	3	0.6	0	1	1	2	2	4	3	0.971825	0.62361	1	0	0	0	0	0	2	0	0	0	1	0	0	0	0	0	0	2	1	0	0	1	0	1	0	0	0	0	0	0	0	0
1319	First	102801	Type 4	29	7	4	9	0.272727	4	6	5	3	10	10	1	0.67082	0.612372	0	0	1	0	0	0	0	0	0	0	0	0	1	0	0	0	4	2	3	0	0	1	1	1	0	1	1	1	0	0	2	0
1320	First	102801	Type 4	30	1	2	2	-0.333333	0	2	1	2	2	4	0	0.816497	0.62361	0	0	0	0	0	0	0	0	0	0	0	0	0	0	0	0	0	0	1	0	0	0	0	1	0	1	0	1	0	1	0	0
1321	First	102901	Type 4	1	1	4	1	-0.6	0	1	0	3	1	4	2	0.894427	1.26491	0	1	1	0	0	0	0	0	0	0	0	0	0	0	0	0	1	1	0	0	0	0	1	0	0	0	2	0	0	0	0	0
1322	First	102901	Type 4	2	0	1	0	-1	1	0	0	0	2	0	0	1.22474	2	0	0	0	0	0	0	0	0	0	0	0	0	0	0	0	0	0	0	0	0	0	0	1	0	0	0	0	0	0	0	0	0
1323	First	102901	Type 4	3	1	3	5	-0.5	0	2	3	1	4	4	2	0.75	1.40312	0	0	0	1	1	0	0	0	0	0	0	0	1	0	0	0	0	1	0	0	0	0	3	1	0	0	0	1	0	0	0	1
1324	First	102901	Type 4	4	1	3	0	-0.5	0	1	1	0	2	2	1	1.22474	1.22474	0	1	0	0	0	0	0	0	0	0	0	0	0	0	0	0	1	1	0	0	0	1	1	0	0	0	0	0	0	0	0	0
1325	First	102901	Type 4	5	2	4	3	-0.333333	1	2	3	0	5	3	2	1.1592	1.45774	0	1	0	0	0	0	0	0	1	0	0	0	0	0	0	0	1	0	0	0	0	3	2	0	0	0	2	0	0	0	0	0
1326	First	102901	Type 4	6	4	4	4	0	1	2	2	5	3	8	2	0.530087	1.12815	1	1	0	0	0	0	0	0	0	0	0	1	1	0	1	0	2	0	0	0	1	2	1	0	0	0	1	0	0	0	0	1
1327	First	102901	Type 4	7	0	2	0	-1	0	1	1	0	1	2	0	0.816497	2	0	0	0	0	0	0	0	0	0	0	0	0	0	0	0	0	0	1	0	0	0	0	1	0	0	0	0	1	0	0	0	0
1328	First	102901	Type 4	8	0	3	1	-1	0	2	2	0	3	2	0	0.894427	1.26491	0	0	0	0	0	0	0	0	0	0	0	1	1	0	0	0	0	2	0	0	0	1	0	0	0	0	0	0	0	0	0	0
1329	First	102901	Type 4	9	0	1	2	-1	2	0	1	0	3	1	0	0.5	1.22474	0	0	0	0	0	0	0	0	0	0	0	1	0	0	0	0	0	1	0	0	0	0	1	0	0	0	1	0	0	0	0	0
1330	First	102901	Type 4	10	0	2	3	-1	1	1	1	0	3	2	1	0.632456	1.26491	0	0	1	0	0	0	0	0	0	0	0	1	0	0	0	0	1	1	0	0	0	0	0	0	0	0	0	1	0	0	0	1
1331	First	102901	Type 4	11	1	1	1	0	0	0	1	2	1	3	0	0.935414	1.45774	0	0	0	0	0	0	0	0	0	0	0	0	1	0	0	0	0	0	0	0	0	1	1	0	0	0	0	1	0	0	0	0
1332	First	102901	Type 4	12	1	3	2	-0.5	0	0	0	0	0	3	4	2	1.33333	0	2	1	0	1	0	0	0	0	0	0	1	2	0	0	0	0	0	0	0	0	0	0	0	0	0	0	0	0	0	0	0
1333	First	102901	Type 4	13	1	5	2	-0.666667	4	1	1	0	7	1	1	0.75	1.0155	1	0	0	0	0	0	0	0	0	0	0	0	0	0	0	0	1	0	0	0	1	2	0	0	0	2	0	1	0	0	0	1
1334	First	102901	Type 4	14	1	0	0	1	0	0	0	1	0	2	0	2	1.22474	0	0	0	0	0	0	0	0	0	0	0	0	0	0	0	0	0	0	0	0	0	1	1	0	0	0	0	0	0	0	0	0
1335	First	102901	Type 4	15	1	0	2	1	0	0	0	3	0	4	0	1.45774	0.935414	0	0	0	0	0	0	0	0	0	0	0	0	0	0	0	0	0	0	0	0	0	0	0	0	0	0	1	1	1	0	0	0
1336	First	102901	Type 4	16	4	12	7	-0.5	1	4	5	7	8	13	3	0.508432	1.13089	0	1	2	0	0	0	0	0	0	0	0	2	3	1	0	0	0	0	0	0	0	1	4	0	0	0	4	1	0	0	0	3
1337	First	102901	Type 4	17	2	2	3	0	0	2	1	1	3	3	2	0.816497	0.971825	0	1	0	1	0	0	0	0	0	0	0	0	1	0	0	0	0	0	0	0	0	1	1	1	0	0	0	0	1	0	0	0
1338	First	102901	Type 4	18	0	1	2	-1	0	1	1	1	2	2	0	0.5	1.22474	0	0	0	0	0	0	0	0	0	0	0	0	1	0	0	0	1	0	0	0	0	0	0	0	0	0	1	0	0	0	0	0
1339	First	102901	Type 4	19	0	3	1	-1	0	1	1	2	2	3	0	0	1.26491	0	0	0	0	0	0	0	0	0	0	0	0	1	0	0	0	1	0	0	0	0	1	0	0	0	0	0	1	0	0	0	1
1340	First	102901	Type 4	20	0	2	2	-1	2	1	1	0	3	2	0	0.632456	1.26491	0	0	0	0	0	0	0	0	0	0	0	1	1	0	0	0	1	0	0	0	0	0	0	0	0	0	0	1	0	0	0	1
1341	First	102901	Type 4	21	1	6	3	-0.714286	3	3	2	1	6	4	1	0	1.26491	0	0	1	0	0	0	0	0	0	0	0	2	0	0	0	0	1	1	0	0	0	1	1	0	0	0	1	1	0	0	0	1
1342	First	102901	Type 4	22	0	1	1	-1	0	0	0	2	0	3	0	1.33333	1.33333	0	0	0	0	0	0	0	0	0	0	0	0	0	0	0	0	0	0	0	0	0	1	1	0	0	0	1	0	0	0	0	0
1343	First	102901	Type 4	23	1	1	0	0	0	1	0	1	1	2	0	1.33333	1.33333	0	0	0	0	0	0	0	0	0	0	0	0	0	0	0	0	0	0	0	0	0	0	1	0	0	0	1	1	0	0	0	0
1344	First	102901	Type 4	24	2	2	0	0	0	1	2	1	2	3	0	0.894427	0.894427	0	0	0	0	0	0	0	0	0	0	0	0	1	0	0	0	0	0	0	0	0	1	1	0	0	1	1	0	0	0	0	0
1345	First	102901	Type 4	25	1	4	0	-0.6	2	0	1	2	3	3	0	0.333333	1.33333	0	0	0	0	0	0	0	0	0	0	0	1	0	0	0	0	1	1	0	0	0	0	1	0	0	0	1	0	0	0	0	1
1346	First	102901	Type 4	26	6	6	3	0	4	1	0	1	7	2	7	0.737028	1.33333	1	2	1	2	1	0	0	0	0	0	0	1	1	0	0	0	3	1	0	0	0	0	0	0	0	0	2	0	0	0	0	0
1347	First	102901	Type 4	27	1	3	4	-0.5	0	1	0	0	2	3	4	1.09545	0.632456	0	1	0	1	2	0	0	0	0	0	0	0	0	0	0	0	0	0	0	0	0	0	1	0	0	0	0	0	1	0	1	1
1348	First	102901	Type 4	28	1	1	0	0	0	0	0	2	0	3	0	1.33333	1.33333	0	0	0	0	0	0	0	0	0	0	0	0	0	0	0	0	0	1	0	0	0	1	1	0	0	0	0	0	0	0	0	0
1349	First	102901	Type 4	29	0	1	1	-1	0	1	1	0	1	2	0	0.816497	1.33333	0	0	0	0	0	0	0	0	0	0	0	0	1	0	0	0	1	0	0	0	0	1	0	0	0	0	0	0	0	0	0	0
1350	First	102901	Type 4	30	4	3	3	0.142857	1	1	2	3	3	6	2	0.955814	1.01835	0	1	1	0	0	0	0	0	0	0	0	0	1	0	0	2	2	1	0	0	0	0	2	0	0	0	0	0	0	0	0	0
1351	First	102902	Type 4	1	2	3	2	-0.2	0	0	0	5	0	7	1	1.06904	1.2454	0	1	0	0	0	0	0	0	0	0	0	1	0	0	0	1	1	0	0	0	2	2	0	0	0	0	0	0	0	0	0	0
1352	First	102902	Type 4	2	3	3	4	0	0	2	1	3	3	5	3	0.75	1.22474	1	1	1	0	0	0	0	0	0	0	0	0	0	0	0	1	0	0	0	0	1	2	0	0	0	1	2	0	0	0	1	0
1353	First	102902	Type 4	3	2	1	4	0.333333	0	1	1	2	1	5	2	0.816497	0.971825	1	0	1	0	0	0	0	0	0	0	0	0	1	0	0	0	1	0	0	0	1	1	1	0	0	0	0	0	0	0	0	1
1354	First	102902	Type 4	4	1	1	2	0	0	0	0	3	0	4	1	0.935414	0.935414	0	0	0	0	0	0	0	1	0	0	0	0	0	0	0	0	1	0	0	0	1	0	1	0	0	0	1	0	0	0	0	0
1355	First	102902	Type 4	5	0	0	3	NA	2	0	1	0	3	1	0	0.935414	0.935414	0	0	0	0	0	0	0	0	0	0	0	0	0	0	0	1	0	1	0	0	1	0	0	0	0	0	0	0	0	0	0	1
1356	First	102902	Type 4	6	2	2	0	0	0	0	0	0	1	1	3	1.22474	1.22474	0	1	1	1	0	0	0	0	0	0	0	1	0	0	0	0	0	0	0	0	0	0	0	1	0	0	0	0	0	0	0	0
1357	First	102902	Type 4	7	1	4	4	-0.6	0	4	2	1	4	5	1	1.01835	1.23728	1	0	0	0	0	0	0	0	0	0	0	0	0	0	0	1	2	1	0	0	1	3	0	0	0	0	1	0	0	0	0	0
1358	First	102902	Type 4	8	1	3	4	-0.5	0	0	0	8	0	9	0	0.955814	1.01835	0	0	0	0	0	0	0	0	0	0	1	0	0	0	0	2	3	0	0	0	1	0	1	0	0	0	0	0	0	0	0	1
1359	First	102902	Type 4	9	1	4	1	-0.6	0	0	0	5	0	6	1	1.22474	1.61589	0	1	0	0	0	0	0	0	0	0	0	0	0	0	0	0	1	0	0	0	1	3	0	0	0	0	0	0	0	0	0	1
1360	First	102902	Type 4	10	2	2	4	0	0	2	2	0	3	3	3	0.816497	0.971825	0	1	2	0	0	0	0	0	0	0	0	1	0	0	0	0	0	0	0	0	0	1	1	1	0	0	0	1	0	0	0	1
1361	First	102902	Type 4	11	2	1	3	0.333333	0	0	0	2	0	4	3	0.5	1.45774	0	1	1	1	0	0	0	0	0	0	1	0	0	0	0	0	1	0	0	0	0	1	0	0	0	0	1	0	0	0	0	0
1362	First	102902	Type 4	12	0	5	1	-1	0	2	1	1	3	3	1	0.971825	1.61589	1	0	0	0	0	0	0	0	0	0	0	1	0	0	0	0	2	0	0	0	1	2	0	0	0	0	0	0	0	0	0	0
1363	First	102902	Type 4	13	3	1	2	0.5	0	1	1	2	3	3	1	1.22474	1.22474	0	0	0	0	0	0	1	0	0	0	0	1	0	0	0	0	0	0	0	0	0	1	0	0	0	1	2	1	0	0	0	0
1364	First	102902	Type 4	14	1	1	0	0	0	0	0	2	0	3	0	1.33333	1.33333	0	0	0	0	0	0	0	0	0	0	0	0	0	0	0	0	0	0	0	0	0	1	1	0	0	0	0	1	0	0	0	0
1365	First	102902	Type 4	15	1	1	0	0	0	1	0	1	1	2	0	1.33333	1.33333	0	0	0	0	0	0	0	0	0	0	0	0	0	0	0	1	1	0	0	0	0	0	0	0	0	0	1	0	0	0	0	0
1366	First	102902	Type 4	16	1	2	8	-0.333333	3	3	2	1	7	4	1	0.530087	1.09091	0	1	0	0	0	0	0	0	0	0	1	1	0	0	0	3	0	0	0	0	1	2	1	0	0	1	0	0	0	0	0	1
1367	First	102902	Type 4	17	6	4	9	0.2	3	2	2	4	8	7	5	0.918937	0.843274	0	2	0	0	1	0	2	0	0	0	0	0	0	0	0	1	2	4	0	1	0	3	0	0	0	0	1	0	0	0	1	0
1368	First	102902	Type 4	18	2	5	4	-0.428571	3	2	1	0	6	2	4	0.935414	0.935414	1	0	1	1	0	0	0	1	0	0	0	0	0	0	0	0	1	1	0	0	3	0	1	0	0	1	1	0	0	0	0	0
1369	First	102902	Type 4	19	2	5	2	-0.428571	2	1	0	3	3	4	3	0.349927	1.39971	2	0	0	0	0	1	0	0	0	0	1	1	0	0	0	1	1	0	0	0	0	1	0	0	0	0	1	0	0	0	0	1
1370	First	102902	Type 4	20	2	8	2	-0.6	1	3	3	3	5	7	1	0.677003	1.13652	0	0	1	0	0	0	0	0	0	0	0	0	0	0	0	0	0	3	0	0	0	2	3	0	0	1	1	0	0	0	0	1
1371	First	102902	Type 4	21	2	9	5	-0.636364	7	2	1	0	11	2	4	0.6706	1.10405	1	1	0	2	0	0	0	0	0	0	0	1	0	1	0	1	2	1	1	0	0	3	0	1	0	0	2	0	0	0	0	0
1372	First	102902	Type 4	22	0	1	1	-1	0	0	0	0	0	0	3	NA	NA	1	0	0	0	0	0	1	1	0	0	0	0	0	0	0	0	0	0	0	0	0	0	0	0	0	0	0	0	0	0	0	0
1373	First	102902	Type 4	23	3	3	1	0	0	1	1	2	2	4	2	0.816497	0.971825	0	1	1	0	0	0	0	0	0	0	0	1	0	0	0	0	0	1	0	0	0	0	1	0	0	1	1	1	0	0	0	0
1374	First	102902	Type 4	24	2	3	3	-0.2	1	2	1	0	4	2	3	1.22474	0.816497	0	0	0	0	1	0	1	1	0	0	0	0	0	0	0	0	1	0	0	0	0	1	0	0	0	1	1	0	1	1	0	0
1375	First	102902	Type 4	25	2	1	1	0.333333	0	0	1	0	2	1	2	1.33333	0.816497	0	1	0	1	0	0	0	0	0	0	0	0	0	0	0	1	0	1	0	0	0	1	0	0	0	0	0	0	0	0	0	0
1376	First	102902	Type 4	26	1	6	3	-0.714286	4	2	1	0	7	2	2	0.544331	1.23728	0	2	0	0	0	0	0	0	0	0	0	1	1	0	0	0	1	1	0	0	0	2	1	0	0	0	1	1	0	0	0	0
1377	First	102902	Type 4	27	0	0	2	NA	0	1	0	0	1	1	1	1.22474	1.22474	0	1	0	0	0	0	0	0	0	0	1	0	0	0	0	0	0	0	0	0	0	0	1	0	0	0	0	0	0	0	0	0
1378	First	102902	Type 4	28	0	0	2	NA	0	0	0	0	0	2	1	2	1.22474	0	0	1	0	0	0	0	0	0	0	0	0	0	0	0	1	1	0	0	0	0	0	0	0	0	0	0	0	0	0	0	0
1379	First	102902	Type 4	29	1	1	2	0	0	1	1	2	2	3	0	0.894427	0.894427	0	0	0	0	0	0	0	0	0	0	1	0	0	0	0	0	1	1	0	0	1	1	0	0	0	0	0	0	0	0	0	0
1380	First	102902	Type 4	30	1	9	10	-0.8	3	3	3	1	10	4	7	0.416497	1.09265	1	1	1	0	0	2	0	0	2	0	0	0	3	0	0	0	2	2	0	0	1	2	1	0	0	0	2	0	0	0	0	0
1381	First	111001	Type 4	1	5	2	3	0.428571	0	1	0	2	2	5	4	1.3248	0.857143	0	1	1	0	0	0	1	0	0	1	0	0	1	0	0	2	1	2	0	0	0	0	0	0	0	0	0	0	0	0	0	1
1382	First	111001	Type 4	2	10	16	10	-0.230769	6	4	4	1	16	7	14	0.507039	0.543043	2	4	4	1	2	0	0	1	0	0	0	2	2	0	0	1	2	1	3	1	1	1	3	1	0	0	0	1	0	0	0	2
1383	First	111001	Type 4	3	2	9	5	-0.636364	0	1	3	3	5	7	5	0.565194	1.07367	2	2	1	0	0	0	0	0	0	0	2	0	0	0	0	1	1	0	0	0	2	3	0	0	0	1	0	1	0	0	0	1
1384	First	111001	Type 4	4	4	11	7	-0.466667	2	6	6	3	11	9	3	0.689202	0.894427	1	0	1	0	0	1	0	0	0	0	1	3	0	1	0	2	3	2	1	0	2	3	0	0	0	1	1	0	0	0	0	0
1385	First	111001	Type 4	5	5	5	3	0	2	0	2	0	6	2	6	0.935414	0.847791	1	2	2	1	0	0	0	0	0	0	2	0	0	0	0	1	1	2	0	0	0	1	1	0	0	0	0	0	0	0	0	0
1386	First	111001	Type 4	6	4	12	3	-0.5	2	2	2	1	7	5	8	0.565194	0.935414	1	3	2	2	0	0	0	0	0	0	0	2	0	0	0	0	3	1	1	0	1	1	0	0	0	0	0	1	0	0	0	0
1387	First	111001	Type 4	7	4	6	3	-0.2	1	1	1	1	4	3	7	0.728431	1.06904	1	3	2	0	0	0	1	0	0	0	0	1	0	0	0	1	1	1	0	0	0	1	1	0	0	0	1	0	0	0	0	0
1388	First	111001	Type 4	8	2	4	3	-0.333333	0	1	3	0	3	4	3	1.3248	1.06904	1	1	1	0	0	0	0	0	0	0	0	1	0	0	0	1	2	2	0	0	0	1	0	0	0	0	0	0	0	0	0	0
1389	First	111001	Type 4	9	2	4	1	-0.333333	0	0	0	1	1	3	4	1.22474	0.935414	1	2	1	0	0	0	0	0	0	0	1	0	1	0	0	0	0	0	0	0	0	2	0	0	0	0	0	0	0	0	0	0
1390	First	111001	Type 4	10	2	3	2	-0.2	1	0	1	0	3	1	4	0.935414	1.22474	1	1	1	1	0	0	0	0	0	0	1	0	0	0	0	0	1	0	0	0	1	1	0	0	0	0	0	0	0	0	0	0
1391	First	111001	Type 4	11	4	2	6	0.333333	1	0	0	1	2	3	8	1.09545	0.894427	2	2	1	1	1	0	1	0	0	0	1	1	0	1	0	1	0	0	0	0	0	1	0	0	0	0	0	0	0	0	0	0
1392	First	111001	Type 4	12	2	5	2	-0.428571	2	1	0	0	5	1	4	0.62361	1.33333	1	2	1	0	0	0	0	0	0	0	2	0	0	0	0	0	1	0	0	0	0	2	0	0	0	0	1	0	0	0	0	0
1393	First	111001	Type 4	13	3	4	2	-0.142857	2	1	1	0	6	1	3	0.968904	0.857143	0	1	1	1	0	0	0	0	0	0	1	1	1	0	0	0	0	1	0	0	1	1	1	0	0	0	0	0	0	0	0	0
1394	First	111001	Type 4	14	2	3	2	-0.2	3	1	0	0	5	1	2	0.62361	1.61589	1	0	0	0	0	0	1	0	0	0	1	1	0	0	0	2	0	0	0	0	1	0	0	0	0	1	0	0	0	0	0	0
1395	First	111001	Type 4	15	1	3	3	-0.5	0	1	2	1	2	4	2	0.816497	1.22474	1	1	0	0	0	0	0	0	0	0	1	0	0	0	0	1	0	0	0	0	0	3	0	0	0	1	0	0	0	0	0	0
1396	First	111001	Type 4	16	2	3	1	-0.2	2	0	0	0	4	0	3	0.935414	1.45774	2	0	1	0	0	0	0	0	0	0	0	0	0	0	0	1	1	0	0	0	1	0	0	0	0	0	0	0	0	0	1	0
1397	First	111001	Type 4	17	2	6	6	-0.5	2	2	1	1	6	4	5	0.707107	0.83666	1	2	2	0	0	0	0	0	0	0	2	0	0	0	0	2	1	1	0	0	0	1	2	0	0	0	1	0	0	0	0	0
1398	First	111001	Type 4	18	2	12	1	-0.714286	3	0	1	0	9	1	6	0.83666	0.83666	2	2	2	0	0	0	0	0	0	0	0	2	0	0	0	0	1	1	0	0	3	0	2	0	0	0	1	0	0	0	0	0
1399	First	111001	Type 4	19	5	12	1	-0.411765	6	4	4	0	12	5	2	0.780382	1.25613	1	1	0	0	0	0	0	0	0	0	1	1	0	0	0	3	4	0	0	0	1	1	0	0	0	2	4	0	0	0	0	0
1400	First	111001	Type 4	20	7	12	2	-0.263158	2	2	0	2	6	6	10	0.772802	0.424918	1	2	2	2	2	0	1	0	0	0	2	1	1	1	0	1	1	0	1	1	1	0	1	0	0	0	0	1	0	0	0	0
1401	First	111001	Type 4	21	3	8	1	-0.454545	4	1	1	0	8	1	4	0.544331	1.46566	0	2	2	0	0	0	0	0	0	0	1	1	0	0	0	0	2	1	0	0	0	2	0	0	0	0	2	0	0	0	0	0
1402	First	111001	Type 4	22	3	7	1	-0.4	1	0	2	0	4	2	6	0.971825	0.971825	2	3	1	0	0	0	0	0	0	0	1	0	0	0	0	2	1	0	0	0	0	1	1	0	0	0	0	0	0	0	0	0
1403	First	111001	Type 4	23	4	11	6	-0.466667	11	0	2	0	15	2	5	1.04567	0.545507	1	2	1	1	0	0	0	0	0	0	1	0	1	0	0	3	4	1	1	1	1	1	1	1	0	1	0	0	0	0	0	0
1404	First	111001	Type 4	24	1	10	6	-0.818182	1	2	1	0	6	5	7	0.927094	0.530087	2	1	1	2	0	0	1	0	0	0	0	0	0	0	0	2	1	1	2	0	0	1	0	1	0	1	1	0	0	0	0	0
1405	First	111001	Type 4	25	2	7	2	-0.555556	2	1	4	0	6	4	2	1.04881	1.30384	1	1	0	0	0	0	0	0	0	0	0	2	0	0	0	2	3	1	0	0	0	1	0	0	0	0	1	0	0	0	0	0
1406	First	111001	Type 4	26	6	12	4	-0.333333	3	1	2	0	9	3	11	0.677003	1.22474	3	2	4	1	0	1	0	0	0	0	1	3	1	0	0	0	2	0	0	0	0	2	1	0	0	1	1	0	0	0	0	0
1407	First	111001	Type 4	27	3	8	3	-0.454545	1	3	1	2	6	5	4	0.970643	1.23315	3	1	0	0	0	0	0	0	0	0	1	0	0	0	0	4	2	0	0	0	0	1	0	0	0	1	2	0	0	0	0	0
1408	First	111001	Type 4	28	2	10	9	-0.666667	4	0	1	3	8	7	7	0.210819	0.869227	2	5	0	0	0	0	0	0	0	0	3	1	0	0	0	1	2	0	0	0	0	2	0	0	0	1	0	1	1	0	2	0
1409	First	111001	Type 4	29	4	4	5	0	0	1	1	0	3	3	8	0.816497	0.816497	2	1	3	1	0	0	0	0	1	0	0	1	1	0	0	0	1	1	0	0	0	0	0	0	0	0	0	0	0	0	2	0
1410	First	111001	Type 4	30	1	4	5	-0.6	0	1	1	0	2	3	6	0.894427	1.54919	3	1	0	0	1	1	0	0	0	0	2	0	0	0	0	1	1	0	0	0	0	0	0	0	0	1	0	0	0	0	0	0
1411	First	111201	Type 4	1	6	9	7	-0.2	4	2	2	7	9	9	5	0.598352	0.647884	1	2	1	1	0	0	0	0	0	0	1	0	1	0	0	2	2	1	2	0	1	2	2	0	0	2	1	0	0	0	0	1
1412	First	111201	Type 4	2	2	1	1	0.333333	1	1	0	2	2	3	0	1.09545	0.894427	0	0	0	0	0	0	0	0	0	0	0	1	0	0	0	0	0	0	0	0	0	0	1	0	0	1	1	1	0	0	0	0
1413	First	111201	Type 4	3	2	5	6	-0.428571	3	2	2	4	6	7	1	0.521718	0.6706	0	1	0	0	0	0	0	0	0	0	0	1	1	0	0	2	1	0	0	0	1	1	2	1	0	1	0	1	0	0	0	1
1414	First	111201	Type 4	4	1	16	7	-0.882353	3	3	6	2	11	9	5	0.41833	0.821584	2	1	2	0	0	0	0	0	0	0	1	1	1	1	0	2	0	2	0	0	0	3	3	0	0	1	2	2	0	0	0	0
1415	First	111201	Type 4	5	8	14	6	-0.272727	5	6	7	1	15	9	5	0.5	0.565194	1	2	0	1	1	0	0	0	0	0	1	2	0	0	0	1	2	3	2	1	1	2	0	0	0	0	3	2	1	0	2	0
1416	First	111201	Type 4	6	2	17	8	-0.789474	1	1	2	11	5	17	6	0.549229	0.869597	2	1	3	0	0	0	0	0	0	0	1	1	1	0	0	0	5	1	0	0	2	2	4	0	0	2	1	1	0	0	0	0
1417	First	111201	Type 4	7	0	2	4	-1	1	2	2	0	4	2	1	0.971825	0.971825	0	0	0	0	1	0	0	0	0	0	0	2	1	0	0	1	1	0	0	0	0	0	1	0	0	0	0	0	0	0	0	0
1418	First	111201	Type 4	8	2	12	1	-0.714286	0	3	2	3	3	9	4	0.333333	1.25277	2	1	1	0	0	0	0	0	0	0	1	2	0	0	0	1	2	0	0	0	0	2	1	0	0	1	1	0	0	0	0	1
1419	First	111201	Type 4	9	1	11	5	-0.833333	6	2	0	3	10	5	3	0.471405	0.988826	1	1	1	0	0	0	0	0	0	0	1	3	0	0	0	2	2	1	0	0	0	0	1	0	0	0	2	1	0	0	1	1
1420	First	111201	Type 4	10	2	8	8	-0.6	5	1	3	0	11	3	5	0.968904	1.06904	3	1	0	0	0	0	1	0	0	0	1	0	0	0	0	3	4	1	0	0	2	0	1	0	0	1	0	0	0	0	1	0
1421	First	111201	Type 4	11	2	10	1	-0.666667	0	1	1	5	2	9	3	0.881396	0.881396	1	1	1	0	0	0	0	0	0	0	1	0	0	0	0	1	2	2	0	0	1	1	2	0	0	0	0	1	0	0	0	0
1422	First	111201	Type 4	12	1	9	5	-0.8	1	3	4	1	8	5	3	0.753689	1.18171	1	2	0	0	0	0	0	0	0	0	1	1	0	0	0	1	2	0	0	0	2	3	1	0	0	0	2	0	0	0	0	0
1423	First	111201	Type 4	13	2	9	5	-0.636364	2	3	2	1	8	5	4	0.521718	0.791972	3	1	0	0	0	0	0	0	0	0	1	0	0	0	0	1	2	0	0	1	2	0	2	0	0	1	1	1	0	0	1	0
1424	First	111201	Type 4	14	6	11	10	-0.294118	3	4	3	7	9	13	6	0.683332	0.308288	1	1	1	1	1	0	0	0	1	0	0	0	0	1	0	0	0	1	1	1	3	2	2	1	0	3	2	1	1	1	0	0
1425	First	111201	Type 4	15	3	12	4	-0.6	0	3	4	3	7	8	5	0.298142	1.33333	1	2	0	0	0	0	0	1	0	1	1	1	0	0	0	2	2	0	0	0	1	1	0	0	0	1	2	0	0	0	0	4
1426	First	111201	Type 4	16	6	17	3	-0.478261	2	5	4	2	10	10	7	0.74162	0.790569	3	2	1	1	0	0	0	0	0	0	1	0	0	0	0	0	1	0	0	0	3	0	1	0	0	1	5	1	2	0	1	3
1427	First	111201	Type 4	17	8	3	4	0.454545	1	2	4	2	6	6	4	0.677003	0.677003	1	0	1	1	0	1	0	0	0	0	1	1	0	0	0	1	1	0	0	0	1	0	1	1	0	0	0	0	0	0	2	1
1428	First	111201	Type 4	18	3	20	3	-0.73913	6	2	3	2	13	7	7	0.41833	0.5	1	1	1	3	1	0	0	0	0	0	1	1	1	0	1	1	1	1	4	0	1	1	1	1	0	1	1	0	1	0	1	0
1429	First	111201	Type 4	19	2	6	5	-0.5	1	2	1	4	5	6	3	0.78203	0.603023	0	0	1	2	0	0	0	0	0	0	1	1	0	1	0	0	1	0	0	0	0	2	3	0	0	1	0	0	1	0	0	0
1430	First	111201	Type 4	20	1	7	6	-0.75	0	3	4	2	5	7	3	0.62361	0.772802	1	1	1	0	0	0	0	0	0	0	1	1	0	0	0	1	3	1	0	0	1	0	1	1	0	0	1	0	0	0	1	0
1431	First	111201	Type 4	21	7	10	4	-0.176471	7	3	3	0	12	4	6	0.667317	0.306186	2	1	0	1	2	0	0	0	0	0	0	0	0	0	0	2	1	1	1	1	0	0	1	0	1	1	2	1	1	0	1	1
1432	First	111201	Type 4	22	1	18	6	-0.894737	4	3	2	0	12	5	9	0.633549	0.710767	1	3	3	2	0	0	0	0	0	0	3	0	2	0	0	1	3	2	0	0	0	1	1	0	0	1	1	1	1	0	0	0
1433	First	111201	Type 4	23	1	11	5	-0.833333	3	3	2	1	9	5	4	0.473804	1.06904	1	1	2	0	0	0	0	0	0	0	0	2	1	0	0	1	3	1	0	0	0	1	2	0	0	0	2	0	0	0	1	0
1434	First	111201	Type 4	24	3	3	5	0	0	2	2	1	3	5	4	0.847791	0.5	2	1	0	0	0	1	0	0	0	0	2	2	0	0	0	0	0	0	1	1	0	0	1	0	0	1	0	0	0	0	0	0
1435	First	111201	Type 4	25	6	5	5	0.0909091	0	1	1	2	3	6	8	0.544331	0.647884	1	3	1	1	1	1	0	0	0	0	2	1	0	0	0	0	1	1	0	1	0	0	1	0	0	0	0	1	0	0	0	1
1436	First	111201	Type 4	26	5	16	11	-0.52381	7	6	6	1	17	9	7	0.492548	0.713355	1	1	2	1	1	0	0	0	0	1	2	2	3	0	0	1	0	1	1	0	0	3	4	1	1	0	1	0	1	0	0	2
1437	First	111201	Type 4	27	1	5	6	-0.666667	0	2	0	4	2	7	4	0.41574	0.888889	1	1	1	1	0	0	0	0	0	0	1	0	0	0	0	1	0	0	0	0	0	1	1	0	0	1	2	0	0	0	0	1
1438	First	111201	Type 4	28	4	8	4	-0.333333	0	1	1	5	1	11	5	1.25277	0.935414	4	1	0	0	0	0	0	0	0	0	0	0	0	0	0	3	0	0	0	0	3	3	2	0	0	0	0	1	0	0	0	0
1439	First	111201	Type 4	29	1	3	3	-0.5	1	1	0	1	2	3	3	0.632456	0.894427	1	0	1	1	0	0	0	0	0	0	0	0	1	0	0	0	1	0	0	0	1	1	0	0	0	1	0	0	0	0	0	0
1440	First	111201	Type 4	30	1	11	7	-0.833333	5	4	4	1	11	6	3	0.710767	0.734706	1	1	0	1	0	0	0	0	0	0	0	1	1	0	0	0	2	1	0	0	1	2	2	3	0	0	1	0	2	0	0	0
1441	First	112901	Type 4	1	1	7	1	-0.75	0	2	2	3	3	6	1	0.647884	1.07726	0	0	0	1	0	0	0	0	0	0	0	1	0	0	0	0	1	1	2	0	0	1	0	1	0	0	1	0	0	0	0	1
1442	First	112901	Type 4	2	1	1	0	0	1	1	0	0	2	1	0	1.33333	1.33333	0	0	0	0	0	0	0	0	0	0	0	0	0	0	0	0	0	0	0	0	0	1	1	0	0	0	1	0	0	0	0	0
1443	First	112901	Type 4	3	2	2	0	0	0	0	1	0	1	1	3	2	1.22474	1	0	1	1	0	0	0	0	0	0	0	0	0	0	0	0	0	0	0	0	0	0	0	0	0	0	0	0	0	0	1	0
1444	First	112901	Type 4	4	1	4	2	-0.6	1	1	0	2	3	3	2	0.816497	1.22474	0	0	1	1	0	0	0	0	0	0	0	1	1	1	0	0	1	0	0	0	0	1	0	0	0	0	1	0	0	0	0	0
1445	First	112901	Type 4	5	0	1	2	-1	0	1	2	0	2	2	0	0.935414	1.45774	0	0	0	0	0	0	0	0	0	0	0	0	0	0	0	0	1	0	0	0	0	2	0	0	0	1	0	0	0	0	0	0
1446	First	112901	Type 4	6	2	5	1	-0.428571	0	1	1	1	3	3	3	1.22474	1.33333	0	0	2	0	1	0	0	0	0	0	0	0	0	0	0	0	0	1	0	0	0	1	0	0	0	0	1	3	0	0	0	0
1447	First	112901	Type 4	7	0	1	1	-1	0	1	1	0	2	1	0	0.816497	1.33333	0	0	0	0	0	0	0	0	0	0	0	0	0	1	0	0	1	0	0	0	0	1	0	0	0	0	0	0	0	0	0	0
1448	First	112901	Type 4	8	0	7	3	-1	1	1	2	1	5	3	3	0.637377	1.28695	0	0	3	0	0	0	0	0	0	0	0	1	1	0	0	0	1	2	0	0	0	0	1	0	0	0	1	1	0	0	0	0
1449	First	112901	Type 4	9	10	9	4	0.0526316	1	4	3	1	7	5	12	0.677003	1.07367	4	4	3	0	0	1	0	0	0	0	1	2	0	0	0	3	1	0	0	0	2	1	1	0	0	0	1	0	0	0	0	0
1450	First	112901	Type 4	10	2	1	1	0.333333	0	2	1	0	2	2	1	1.45774	0.935414	0	0	0	1	0	0	0	0	0	0	1	1	1	0	0	0	1	0	0	0	0	0	0	0	0	0	0	0	0	0	0	0
1451	First	112901	Type 4	11	1	7	1	-0.75	0	1	1	2	3	4	3	0.728431	1.2454	0	0	1	2	0	0	0	0	0	0	0	0	0	0	0	0	0	1	0	0	0	0	2	1	0	0	0	0	1	0	0	0
1452	First	112901	Type 4	12	0	2	1	-1	0	0	1	0	1	1	2	1.22474	2	1	0	0	0	0	0	0	1	0	0	0	0	0	0	0	1	0	0	0	0	1	0	0	0	0	0	0	0	0	0	0	0
1453	First	112901	Type 4	13	2	4	1	-0.333333	3	1	1	0	5	2	1	1.06904	1.39971	1	0	0	0	0	0	0	0	0	0	2	0	0	0	0	2	2	0	0	0	1	0	0	0	0	0	0	0	0	0	0	0
1454	First	112901	Type 4	14	1	6	1	-0.714286	4	1	1	0	7	1	1	0.637377	1.0155	0	0	0	1	0	0	0	0	0	0	0	1	0	1	0	0	1	0	0	0	0	0	0	0	0	0	1	0	2	0	0	0
1455	First	112901	Type 4	15	3	5	2	-0.25	1	0	0	2	2	5	4	1.2454	1.06904	0	2	1	0	1	0	0	0	0	0	0	0	0	0	0	0	0	0	0	0	0	1	1	1	0	0	3	0	1	0	0	0
1456	First	112901	Type 4	16	1	3	2	-0.5	3	2	1	0	5	2	0	0.728431	1.3248	0	0	0	0	0	0	0	0	0	0	0	1	0	0	0	0	0	0	0	0	0	2	1	0	0	0	1	0	0	0	1	1
1457	First	112901	Type 4	17	5	4	6	0.111111	5	2	2	1	8	4	4	0.565194	0.726483	1	1	1	1	0	0	0	0	0	0	0	0	2	0	0	2	1	2	0	0	0	1	1	0	0	0	0	0	1	0	1	1
1458	First	112901	Type 4	18	3	2	1	0.2	2	1	0	0	3	2	2	1.09545	1.09545	1	1	0	0	0	0	0	0	0	0	0	0	0	0	0	1	0	0	0	0	1	1	1	0	0	1	0	0	0	0	0	0
1459	First	112901	Type 4	19	7	6	2	0.0769231	4	1	1	2	8	4	4	0.726483	0.677003	1	1	1	1	0	0	0	0	0	0	1	1	1	0	0	2	1	0	0	0	0	0	1	0	0	1	2	1	1	0	0	0
1460	First	112901	Type 4	20	0	2	1	-1	0	0	1	1	1	2	1	1.33333	1.33333	0	1	0	0	0	0	0	0	0	0	0	0	0	0	0	1	1	0	0	0	0	0	0	0	0	0	1	0	0	0	0	0
1461	First	112901	Type 4	21	0	7	2	-1	2	1	1	0	5	2	3	0.728431	1.06904	1	2	0	0	0	0	0	0	0	0	0	1	0	0	0	0	0	0	0	0	0	1	0	0	0	1	1	0	0	0	1	1
1462	First	112901	Type 4	22	0	1	4	-1	0	0	1	0	2	1	3	0.816497	1.33333	1	1	0	0	0	1	0	0	0	0	1	0	0	0	0	1	0	0	0	0	0	1	0	0	0	0	0	0	0	0	0	0
1463	First	112901	Type 4	23	2	2	0	0	0	0	0	1	0	2	3	1.22474	2	1	1	1	0	0	0	0	0	0	0	0	1	0	0	0	0	0	0	0	0	0	0	0	0	0	0	1	0	0	0	0	0
1464	First	112901	Type 4	24	1	0	1	1	0	1	0	1	1	2	0	1.33333	1.33333	0	0	0	0	0	0	0	0	0	0	0	1	1	0	0	0	0	0	0	0	0	1	0	0	0	0	0	0	0	0	0	0
1465	First	112901	Type 4	25	3	3	1	0	1	2	2	0	4	3	1	1.3248	0.728431	1	0	0	0	0	0	0	0	0	0	0	1	0	0	0	2	1	0	1	1	1	0	0	0	0	0	0	0	0	0	0	0
1466	First	112901	Type 4	26	1	4	3	-0.6	1	1	1	0	3	3	3	0.62361	0.971825	1	1	1	0	0	0	0	0	0	0	1	0	0	0	0	1	0	0	0	0	0	1	1	0	0	0	0	2	0	0	0	0
1467	First	112901	Type 4	27	0	2	1	-1	1	1	0	1	2	2	0	0.5	1.45774	0	0	0	0	0	0	0	0	0	0	0	0	0	0	0	0	0	1	0	0	0	0	1	0	0	0	0	1	0	0	0	0
1468	First	112901	Type 4	28	1	0	2	1	0	0	0	1	0	2	2	1.22474	1.22474	1	0	0	1	0	0	0	0	0	0	0	0	1	0	0	0	0	0	0	0	0	1	0	0	0	0	0	0	0	0	0	0
1469	First	112901	Type 4	29	0	0	2	NA	0	0	0	1	0	2	1	1.22474	1.22474	0	0	1	0	0	0	0	0	0	0	0	1	0	0	0	0	0	0	0	0	1	0	0	0	0	0	0	0	0	0	0	0
1470	First	112901	Type 4	30	2	3	3	-0.2	0	1	1	1	3	3	3	1.33333	0.971825	0	0	0	2	1	0	0	0	0	0	0	0	0	0	0	0	0	0	0	0	0	1	0	1	0	0	0	0	0	0	0	1
1471	First	112902	Type 4	1	4	4	6	0	4	2	2	2	7	5	3	0.677003	0.971825	0	0	0	2	1	0	0	0	0	0	0	0	0	0	0	0	2	1	1	0	0	0	3	1	0	0	1	2	0	0	0	1
1472	First	112902	Type 4	2	0	0	2	NA	0	1	0	1	1	2	0	0.816497	1.33333	0	0	0	0	0	0	0	0	0	0	0	0	0	0	0	0	0	1	0	0	0	1	0	0	0	0	1	0	0	0	0	0
1473	First	112902	Type 4	3	1	2	3	-0.333333	1	1	1	1	2	3	2	0.632456	1.26491	0	0	1	1	0	0	0	0	0	0	0	1	0	0	0	0	0	1	0	0	0	2	0	0	0	0	0	0	0	0	0	0
1474	First	112902	Type 4	4	1	1	2	0	0	1	1	2	1	4	0	1.26491	1.26491	0	0	0	0	0	0	0	0	0	0	0	0	0	0	0	0	2	0	0	0	0	1	2	0	0	0	0	0	0	0	0	0
1475	First	112902	Type 4	5	7	7	4	0	1	2	3	1	8	4	7	1.07367	0.897527	1	1	2	2	0	0	1	0	0	0	0	1	0	0	0	1	2	3	0	0	0	2	2	1	0	0	0	0	0	0	0	0
1476	First	112902	Type 4	6	1	0	0	1	0	0	0	1	0	2	0	2	1.22474	0	0	0	0	0	0	0	0	0	0	0	0	0	0	0	0	0	0	0	0	0	1	1	0	0	0	0	0	0	0	0	0
1477	First	112902	Type 4	7	2	0	0	1	0	0	0	2	0	3	0	2	0.816497	0	0	0	0	0	0	0	0	0	0	0	0	0	0	0	1	1	1	0	0	0	0	0	0	0	0	0	0	0	0	0	0
1478	First	112902	Type 4	8	3	6	1	-0.333333	2	2	2	0	5	3	3	0.847791	0.935414	0	2	1	0	0	0	0	0	0	0	0	0	0	0	0	0	1	1	1	0	0	1	0	1	0	0	2	1	0	0	0	0
1479	First	112902	Type 4	9	2	7	3	-0.555556	2	2	3	2	6	5	2	0.78203	0.668043	0	1	0	1	0	0	0	0	0	0	0	0	0	1	0	2	0	2	1	0	1	1	1	0	0	0	0	0	0	0	0	0
1480	First	112902	Type 4	10	0	0	1	NA	0	0	0	1	0	2	0	1.22474	1.22474	0	0	0	0	0	0	0	0	0	0	0	0	0	0	0	0	0	0	0	0	0	1	0	0	0	0	0	0	0	0	0	0
1481	First	112902	Type 4	11	2	2	0	0	0	0	1	3	1	4	0	1.54919	1.09545	0	0	0	0	0	0	0	0	0	0	0	0	0	0	0	1	1	2	0	0	0	0	1	0	0	0	0	0	0	0	0	0
1482	First	112902	Type 4	12	0	1	0	-1	0	1	0	0	1	1	0	1.22474	2	0	0	0	0	0	0	0	0	0	0	0	0	0	0	0	0	1	0	0	0	0	1	0	0	0	0	0	0	0	0	0	0
1483	First	112902	Type 4	13	1	1	0	0	1	1	0	0	2	1	0	1.33333	1.33333	0	0	0	0	0	0	0	0	0	0	0	0	0	0	0	0	0	0	0	0	1	1	0	0	0	0	1	0	0	0	0	0
1484	First	112902	Type 4	14	0	1	3	-1	0	1	0	2	1	3	1	0.935414	1.45774	1	0	0	0	0	0	0	0	0	0	0	0	0	0	0	0	1	0	0	0	0	1	1	0	0	0	1	0	0	0	0	0
1485	First	112902	Type 4	15	0	1	0	-1	1	0	0	0	2	0	0	1.22474	2	0	0	0	0	0	0	0	0	0	0	0	0	0	0	0	0	0	1	0	0	0	0	1	0	0	0	0	0	0	0	0	0
1486	First	112902	Type 4	16	1	3	3	-0.5	0	1	1	2	1	5	2	0.816497	1.61589	0	0	1	1	0	0	0	0	0	0	0	0	1	0	0	0	1	0	0	0	0	0	0	0	0	0	0	3	0	0	0	0
1487	First	112902	Type 4	17	3	1	6	0.5	0	0	2	5	2	7	2	0.955814	1.01835	0	0	1	1	0	0	0	0	0	0	0	0	0	0	0	0	2	0	0	0	0	1	3	1	0	0	0	1	0	0	0	1
1488	First	112902	Type 4	18	1	4	1	-0.6	2	1	0	0	4	1	2	0.894427	1.54919	0	1	1	0	0	0	0	0	0	0	0	0	0	0	0	0	1	0	0	0	0	2	0	0	0	0	1	1	0	0	0	0
1489	First	112902	Type 4	19	0	4	3	-1	0	1	0	2	2	4	2	0.816497	1.22474	0	0	1	1	0	0	0	0	0	0	0	1	0	0	0	0	0	2	1	0	0	0	1	0	0	0	0	1	0	0	0	0
1490	First	112902	Type 4	20	0	5	5	-1	1	3	2	0	5	4	2	0.816497	1.23728	0	0	0	2	0	0	0	0	0	0	0	1	0	0	0	0	2	2	0	0	0	1	2	0	0	0	0	1	0	0	0	0
1491	First	112902	Type 4	21	3	5	3	-0.25	3	2	0	0	6	2	4	0.847791	1.0155	1	2	1	0	0	0	0	0	0	0	0	0	0	0	0	0	1	0	0	0	0	1	1	0	0	0	1	0	0	0	1	1
1492	First	112902	Type 4	22	5	2	6	0.428571	2	2	2	0	6	3	5	1.07726	0.955814	1	1	2	1	0	0	0	0	0	0	0	0	0	0	0	1	0	2	0	0	1	1	2	1	0	0	0	1	0	0	0	0
1493	First	112902	Type 4	23	1	2	0	-0.333333	1	1	1	0	3	1	0	0.935414	1.45774	0	0	0	0	0	0	0	0	0	0	0	0	0	0	0	0	1	0	0	0	0	1	0	0	0	1	1	0	0	0	0	0
1494	First	112902	Type 4	24	1	1	1	0	0	1	0	1	1	2	1	1.33333	1.33333	0	1	0	0	0	0	0	0	0	0	0	0	1	0	0	0	0	0	0	0	0	1	1	0	0	0	0	0	0	0	0	0
1495	First	112902	Type 4	25	1	1	4	0	1	0	1	1	2	3	2	0.894427	0.632456	1	1	0	0	0	0	0	0	0	0	0	1	0	1	0	1	0	1	0	0	0	0	1	0	0	0	0	0	0	0	0	0
1496	First	112902	Type 4	26	1	2	4	-0.333333	2	2	1	0	5	2	1	1.3248	1.06904	0	0	0	1	0	0	0	0	0	0	0	0	0	0	0	0	1	0	0	0	0	3	1	1	0	0	0	1	0	0	0	0
1497	First	112902	Type 4	27	0	0	3	NA	0	0	0	2	0	3	1	0.816497	1.33333	0	0	1	0	0	0	0	0	0	0	0	0	0	0	0	0	0	0	0	0	0	1	0	0	0	0	0	1	0	0	0	1
1498	First	112902	Type 4	28	2	0	1	1	0	0	0	2	0	3	1	1.33333	0.816497	0	0	0	0	0	0	1	0	0	0	0	0	0	0	0	1	0	1	0	0	0	1	0	0	0	0	0	0	0	0	0	0
1499	First	112902	Type 4	29	1	2	1	-0.333333	0	1	1	0	1	2	2	0.816497	1.33333	0	0	1	1	0	0	0	0	0	0	0	0	0	0	0	0	0	1	0	0	1	0	0	0	0	0	0	0	0	0	0	0
1500	First	112902	Type 4	30	1	1	4	0	0	2	1	2	2	4	1	0.816497	0.971825	0	0	1	0	0	0	0	0	0	0	0	0	0	0	0	0	0	0	1	0	0	1	2	0	0	0	0	1	0	0	0	1
1501	First	112903	Type 4	1	3	7	1	-0.4	1	2	1	4	3	7	2	0.447214	0.894427	0	0	1	1	0	0	0	0	0	0	0	1	0	0	0	0	1	1	1	0	0	1	1	1	0	0	1	0	1	0	0	0
1502	First	112903	Type 4	2	0	0	1	NA	0	1	0	0	1	1	0	1.22474	1.22474	0	0	0	0	0	0	0	0	0	0	0	0	0	0	0	0	0	0	0	0	0	0	1	0	0	0	1	0	0	0	0	0
1503	First	112903	Type 4	3	2	1	1	0.333333	0	0	1	2	1	3	1	1.22474	0.935414	0	0	1	0	0	0	0	0	0	0	0	0	0	0	0	0	0	0	0	0	1	0	1	0	0	0	0	0	0	0	0	1
1504	First	112903	Type 4	4	2	2	0	0	0	0	0	0	2	0	3	2	2	0	2	1	0	0	0	0	0	0	0	0	0	0	0	0	0	0	0	0	0	0	2	0	0	0	0	0	0	0	0	0	0
1505	First	112903	Type 4	5	2	4	3	-0.333333	1	2	1	3	3	6	1	1.01835	0.888889	0	1	0	0	0	0	0	0	0	0	0	0	0	0	0	0	1	0	0	0	1	1	2	0	0	1	2	1	0	0	0	0
1506	First	112903	Type 4	6	7	5	7	0.166667	1	1	0	13	2	16	2	0.871355	0.906084	0	1	0	1	0	0	0	0	0	0	1	1	2	0	0	1	3	4	1	0	0	3	1	0	0	0	1	0	0	0	0	0
1507	First	112903	Type 4	7	1	5	2	-0.666667	1	0	1	1	3	3	3	0.333333	1.61589	0	0	2	1	0	0	0	0	0	0	0	0	2	0	0	0	1	0	0	0	0	0	1	0	0	0	0	1	0	0	0	0
1508	First	112903	Type 4	8	0	2	1	-1	0	0	1	2	1	3	0	1.22474	1.45774	0	0	0	0	0	0	0	0	0	0	0	0	0	0	0	0	1	1	0	0	0	2	0	0	0	0	0	0	0	0	0	0
1509	First	112903	Type 4	9	1	2	3	-0.333333	0	1	1	0	3	2	2	1.09545	1.26491	0	0	1	1	0	0	0	0	0	0	0	0	1	0	0	0	1	0	0	0	0	1	2	0	0	0	0	0	0	0	0	0
1510	First	112903	Type 4	10	0	2	0	-1	0	0	0	2	0	3	0	0.816497	2	0	0	0	0	0	0	0	0	0	0	0	0	0	0	0	0	0	0	0	0	0	1	0	0	0	0	1	0	0	0	0	1
1511	First	112903	Type 4	11	5	4	1	0.111111	1	1	2	2	4	4	3	0.637377	0.935414	0	0	1	1	0	0	0	0	0	1	0	0	0	0	0	1	1	0	0	0	1	1	1	0	0	0	0	1	0	0	0	0
1512	First	112903	Type 4	12	0	1	0	-1	0	1	0	0	1	1	0	1.22474	2	0	0	0	0	0	0	0	0	0	0	0	0	0	0	0	0	1	0	0	0	0	1	0	0	0	0	0	0	0	0	0	0
1513	First	112903	Type 4	13	0	3	3	-1	1	2	1	0	4	2	1	0.62361	1.22474	0	1	0	0	0	0	0	0	0	0	0	0	0	0	0	1	1	0	0	0	0	1	0	0	0	0	1	1	0	0	0	1
1514	First	112903	Type 4	14	1	0	0	1	0	0	0	1	0	2	0	2	1.22474	0	0	0	0	0	0	0	0	0	0	0	0	0	0	0	0	0	0	0	0	0	1	1	0	0	0	0	0	0	0	0	0
1515	First	112903	Type 4	15	1	1	0	0	0	0	0	2	0	3	0	1.33333	1.33333	0	0	0	0	0	0	0	0	0	0	0	0	0	0	0	0	0	0	0	0	0	1	0	0	0	0	1	1	0	0	0	0
1516	First	112903	Type 4	16	3	11	5	-0.571429	2	3	2	5	6	10	4	0.5	0.60596	1	1	1	1	0	0	0	0	0	0	1	0	0	0	0	1	1	1	2	0	1	1	3	0	0	1	1	1	0	0	0	2
1517	First	112903	Type 4	17	2	4	3	-0.333333	0	2	1	1	3	4	3	1.2454	0.728431	1	1	0	1	0	0	0	0	0	0	0	0	0	0	0	1	1	0	1	0	0	1	1	2	0	0	0	0	0	0	0	0
1518	First	112903	Type 4	18	2	2	0	0	0	1	0	0	2	1	2	1.33333	1.33333	1	1	0	0	0	0	0	0	0	0	0	0	0	0	0	1	1	0	0	0	0	1	0	0	0	0	0	0	0	0	0	0
1519	First	112903	Type 4	19	0	5	3	-1	0	3	2	3	3	6	0	0.41574	1.50718	0	0	0	0	0	0	0	0	0	0	0	0	1	0	0	0	0	2	0	0	0	1	2	0	0	0	0	2	0	0	0	1
1520	First	112903	Type 4	20	3	9	4	-0.5	0	2	2	5	2	11	4	0.828487	1.27794	0	2	1	0	0	0	1	0	0	0	0	1	0	0	0	2	2	2	0	0	0	4	0	0	0	0	2	0	0	0	0	0
1521	First	112903	Type 4	21	7	12	5	-0.263158	7	5	4	1	14	7	4	0.485621	0.712697	1	1	1	1	0	0	0	0	0	0	0	1	0	1	0	1	3	2	1	0	3	3	0	0	0	0	1	1	0	0	3	0
1522	First	112903	Type 4	22	0	0	1	NA	0	0	0	1	0	2	0	1.22474	1.22474	0	0	0	0	0	0	0	0	0	0	0	0	1	0	0	0	0	0	0	0	0	1	0	0	0	0	0	0	0	0	0	0
1523	First	112903	Type 4	23	2	1	0	0.333333	1	1	1	0	3	1	0	1.22474	0.935414	0	0	0	0	0	0	0	0	0	0	0	0	0	0	0	0	0	0	0	0	0	1	1	0	0	1	1	0	0	0	0	0
1524	First	112903	Type 4	24	4	3	4	0.142857	0	3	3	1	4	5	3	0.816497	0.816497	0	1	1	1	0	0	0	0	0	0	0	0	1	0	0	0	1	0	0	0	0	2	1	0	0	1	1	1	1	0	0	0
1525	First	112903	Type 4	25	1	5	1	-0.666667	1	1	0	0	3	2	3	0.894427	1.54919	0	2	1	0	0	0	0	0	0	0	0	0	0	0	0	0	1	1	0	0	0	1	0	0	0	0	2	0	0	0	0	0
1526	First	112903	Type 4	26	1	7	2	-0.75	4	1	1	0	8	1	2	0.816497	1.07726	0	1	0	1	0	0	0	0	0	0	0	1	2	0	0	0	2	1	1	0	0	0	0	0	0	0	1	0	0	0	0	1
1527	First	112903	Type 4	27	1	2	0	-0.333333	0	1	0	2	1	3	0	0.935414	1.45774	0	0	0	0	0	0	0	0	0	0	0	0	0	0	0	0	0	0	0	0	0	1	1	0	0	0	1	0	0	0	0	1
1528	First	112903	Type 4	28	1	2	2	-0.333333	0	0	0	3	0	5	1	1.09545	1.26491	0	0	0	0	1	0	0	0	0	0	0	0	1	0	0	0	2	1	0	0	0	1	0	0	0	0	0	0	0	0	0	0
1529	First	112903	Type 4	29	0	1	2	-1	1	1	0	1	2	2	0	0.5	1.22474	0	0	0	0	0	0	0	0	0	0	0	0	0	0	0	0	1	0	0	0	0	1	0	0	0	0	0	1	0	0	0	0
1530	First	112903	Type 4	30	3	5	4	-0.25	1	2	2	1	4	6	3	0.316228	0.83666	1	0	2	0	0	0	0	0	0	0	1	0	0	0	0	0	1	2	0	0	0	1	1	0	0	0	1	0	1	0	0	1
1531	First	052801	Type 3	1	7	8	12	-0.0666667	2	3	5	5	8	12	8	0.612372	0.790569	0	0	1	4	1	0	2	0	0	0	0	0	1	1	0	2	1	1	4	0	0	1	1	2	0	0	0	3	2	0	0	1
1532	First	052801	Type 3	2	0	1	0	-1	0	0	1	0	1	1	0	1.22474	2	0	0	0	0	0	0	0	0	0	0	0	0	0	0	0	0	0	0	0	0	0	0	1	0	0	0	0	1	0	0	0	0
1533	First	052801	Type 3	3	2	3	6	-0.2	1	3	3	0	6	4	2	0.894427	0.707107	0	0	0	2	0	0	0	0	0	0	0	0	0	0	0	0	0	1	2	0	1	2	1	1	0	0	0	1	0	0	0	0
1534	First	052801	Type 3	4	1	1	0	0	0	1	1	0	2	1	0	1.33333	1.33333	0	0	0	0	0	0	0	0	0	0	0	0	0	0	0	0	0	0	0	0	0	0	1	0	0	0	0	1	1	0	0	0
1535	First	052801	Type 3	5	0	1	1	-1	0	1	1	0	2	1	0	0.816497	1.33333	0	0	0	0	0	0	0	0	0	0	0	0	0	0	0	0	1	0	0	0	0	0	1	0	0	0	1	0	0	0	0	0
1536	First	052801	Type 3	6	3	8	4	-0.454545	4	1	2	2	8	4	4	0.565194	0.935414	1	1	0	2	0	0	0	0	0	0	0	0	0	0	0	0	1	2	0	0	0	2	0	1	0	0	2	2	0	0	0	0
1537	First	052801	Type 3	7	0	2	0	-1	0	0	1	1	1	2	0	0.816497	2	0	0	0	0	0	0	0	0	0	0	0	0	0	0	0	0	1	0	0	0	0	1	0	0	0	0	0	0	0	0	0	1
1538	First	052801	Type 3	8	3	5	2	-0.25	2	2	4	0	6	4	1	1.04881	1.04881	0	0	1	0	0	0	0	0	0	0	0	0	0	0	0	0	1	3	0	0	1	2	2	0	0	0	1	0	0	0	0	0
1539	First	052801	Type 3	9	4	5	3	-0.111111	1	3	3	5	5	8	0	0.521718	0.929465	0	0	0	0	0	0	0	0	0	0	0	1	1	0	0	0	0	1	0	0	0	1	2	0	0	1	3	0	1	0	0	1
1540	First	052801	Type 3	10	1	1	2	0	0	0	1	1	1	3	1	0.935414	1.45774	0	0	0	0	0	0	0	0	0	1	0	0	0	0	0	0	0	0	0	0	2	0	0	0	0	1	0	0	0	0	0	1
1541	First	052801	Type 3	11	2	0	3	1	3	1	1	0	5	1	0	0.62361	0.971825	0	0	0	0	0	0	0	0	0	0	0	0	0	0	0	0	1	1	0	0	0	1	0	0	0	1	0	0	0	0	0	1
1542	First	052801	Type 3	12	1	0	0	1	1	0	0	0	2	0	0	2	1.22474	0	0	0	0	0	0	0	0	0	0	0	0	0	0	0	0	0	0	0	0	0	0	1	1	0	0	0	0	0	0	0	0
1543	First	052801	Type 3	13	5	1	3	0.666667	2	1	1	0	4	2	4	1.33333	0.971825	1	2	0	0	0	0	0	0	1	0	0	0	0	0	0	0	0	0	0	0	0	0	0	0	0	1	2	1	0	0	1	1
1544	First	052801	Type 3	14	3	0	0	1	1	1	0	0	2	1	1	2	0.816497	0	0	0	0	0	0	0	1	0	0	0	0	0	0	0	0	0	0	0	0	1	1	1	0	0	0	0	0	0	0	0	0
1545	First	052801	Type 3	15	0	0	2	NA	0	1	1	0	2	1	0	1.33333	1.33333	0	0	0	0	0	0	0	0	0	0	0	0	0	0	0	0	0	0	0	0	0	0	0	0	0	0	2	0	0	0	0	0
1546	First	052801	Type 3	16	2	2	3	0	2	1	0	0	5	1	2	1.61589	0.971825	0	1	0	0	1	0	0	0	0	0	0	0	0	0	0	0	0	0	0	0	0	0	1	0	0	2	1	2	0	0	0	0
1547	First	052801	Type 3	17	6	6	4	0	3	2	2	3	6	7	4	0.713355	0.863459	0	1	0	1	0	0	1	0	1	0	0	0	0	0	0	0	2	1	1	0	0	1	2	2	0	0	0	2	1	0	0	0
1548	First	052801	Type 3	18	3	3	4	0	1	2	4	0	5	4	2	0.816497	1.07726	1	1	0	0	0	0	0	0	0	0	2	1	0	0	0	1	0	0	0	0	0	0	1	0	0	2	2	0	0	0	0	0
1549	First	052801	Type 3	19	2	2	3	0	1	1	1	2	3	4	1	0.857143	0.968904	0	0	1	0	0	0	0	0	0	0	0	1	1	0	0	0	0	0	0	0	1	1	1	0	0	0	1	1	0	0	0	0
1550	First	052801	Type 3	20	2	2	4	0	2	1	1	2	4	4	1	1.08972	0.847791	0	0	1	0	0	0	0	0	0	0	0	1	0	0	0	1	0	0	0	0	2	1	2	0	0	0	0	0	0	0	0	1
1551	First	052801	Type 3	21	1	2	2	-0.333333	1	1	2	0	3	2	1	0.632456	0.894427	0	1	0	0	0	0	0	0	0	0	0	1	0	0	0	0	0	0	0	0	0	1	0	0	0	0	0	1	0	0	1	0
1552	First	052801	Type 3	22	1	1	0	0	2	0	0	0	3	0	0	1.33333	1.33333	0	0	0	0	0	0	0	0	0	0	0	1	0	0	0	0	0	0	0	0	0	1	1	0	0	0	0	0	0	0	0	0
1553	First	052801	Type 3	23	1	1	0	0	0	1	1	0	1	2	0	1.33333	1.33333	0	0	0	0	0	0	0	0	0	0	0	0	0	0	0	0	0	0	0	0	0	1	0	0	0	1	1	0	0	0	0	0
1554	First	052801	Type 3	24	0	3	1	-1	0	1	1	0	2	2	1	0.5	1.22474	1	0	0	0	0	0	0	0	0	0	1	0	0	0	0	0	0	0	0	0	0	1	0	0	0	0	1	0	0	0	1	0
1555	First	052801	Type 3	25	3	1	1	0.5	2	2	1	0	4	2	0	1.61589	0.971825	0	0	0	0	0	0	0	0	0	0	0	0	0	0	0	0	1	0	0	0	2	2	1	0	0	0	0	0	0	0	0	0
1556	First	052801	Type 3	26	3	1	8	0.5	3	3	2	2	6	6	1	0.677003	0.62361	0	0	0	0	1	0	0	0	0	0	0	0	0	0	0	1	1	0	0	0	0	0	1	1	0	0	2	2	1	0	1	1
1557	First	052801	Type 3	27	2	1	1	0.333333	2	0	0	0	3	1	1	0.935414	0.935414	0	0	0	0	0	0	0	0	0	1	0	0	0	0	0	1	0	0	0	0	0	1	0	0	0	0	0	0	0	0	0	1
1558	First	052801	Type 3	28	1	1	0	0	2	0	0	0	3	0	0	1.33333	1.33333	0	0	0	0	0	0	0	0	0	0	0	0	0	0	0	1	1	0	0	0	0	1	0	0	0	0	0	0	0	0	0	0
1559	First	052801	Type 3	29	3	1	0	0.5	1	2	1	0	3	2	0	1.26491	0.894427	0	0	0	0	0	0	0	0	0	0	0	0	0	0	0	1	1	1	0	0	0	0	0	0	0	0	0	0	0	0	0	1
1560	First	052801	Type 3	30	2	3	1	-0.2	0	1	2	0	2	3	2	1.09545	0.894427	1	0	0	0	0	0	0	1	0	0	0	0	0	0	0	1	0	0	0	0	1	1	1	0	0	0	0	1	0	0	0	0
1561	First	052802	Type 3	1	1	3	2	-0.5	2	0	0	0	5	0	2	1.26491	1.09545	0	2	0	0	0	0	0	0	0	0	0	2	0	0	0	1	1	1	0	0	0	0	0	0	0	0	0	0	0	0	0	0
1562	First	052802	Type 3	2	2	2	0	0	0	0	1	0	1	1	3	1.22474	2	1	1	0	1	0	0	0	0	0	0	0	0	0	0	0	0	1	0	0	0	0	0	0	0	0	0	1	0	0	0	0	0
1563	First	052802	Type 3	3	2	8	4	-0.6	7	1	1	1	11	2	2	0.753689	0.991085	1	1	0	0	0	0	0	0	0	0	0	0	0	0	0	0	2	1	0	0	2	3	1	0	0	0	1	1	0	0	1	1
1564	First	052802	Type 3	4	0	4	3	-1	0	2	1	1	3	3	2	0.62361	1.61589	0	1	1	0	0	0	0	0	0	0	0	0	0	0	0	0	2	0	0	0	0	1	0	0	0	1	1	0	0	0	0	1
1565	First	052802	Type 3	5	0	1	1	-1	1	0	0	0	2	0	1	1.22474	1.22474	0	1	0	0	0	0	0	0	0	0	0	0	0	0	0	0	1	0	0	0	1	0	0	0	0	0	0	0	0	0	0	0
1566	First	052802	Type 3	6	3	8	5	-0.454545	6	0	0	0	11	0	6	0.78203	0.881396	1	2	1	1	1	0	0	0	0	0	1	0	0	0	0	0	3	2	0	0	0	1	1	0	0	2	1	0	0	0	0	0
1567	First	052802	Type 3	7	1	0	1	1	0	0	0	0	1	0	2	2	2	0	1	0	0	0	0	1	0	0	0	0	0	0	0	0	0	1	0	0	0	0	0	0	0	0	0	0	0	0	0	0	0
1568	First	052802	Type 3	8	3	4	3	-0.142857	0	0	0	0	2	1	8	1.33333	1.33333	3	2	1	1	0	0	1	0	0	0	1	1	0	0	0	0	1	0	0	0	0	0	0	0	0	0	0	0	0	0	0	0
1569	First	052802	Type 3	9	1	1	1	0	0	1	0	0	2	1	1	1.33333	1.33333	0	1	0	0	0	0	0	0	0	0	0	0	0	0	0	1	1	0	0	0	0	1	0	0	0	0	0	0	0	0	0	0
1570	First	052802	Type 3	10	0	5	1	-1	3	0	0	0	5	0	2	0.894427	1.54919	0	2	0	0	0	0	0	0	0	0	0	2	0	0	0	1	0	0	0	0	0	2	0	0	0	0	0	0	0	0	0	0
1571	First	052802	Type 3	11	7	2	0	0.555556	0	1	0	0	1	1	8	2	1.22474	3	4	1	0	0	0	0	0	0	0	1	1	0	0	0	0	0	0	0	0	0	0	0	0	0	0	0	0	0	0	0	0
1572	First	052802	Type 3	12	2	1	2	0.333333	2	0	0	0	3	1	2	1.45774	1.22474	0	2	0	0	0	0	0	0	0	0	0	0	0	0	0	2	1	0	0	0	0	1	0	0	0	0	0	0	0	0	0	0
1573	First	052802	Type 3	13	1	4	1	-0.6	0	0	1	1	1	3	3	0.5	1.22474	0	2	1	0	0	0	0	0	0	0	0	1	0	0	0	1	0	0	0	0	1	0	0	0	0	0	1	0	0	0	0	0
1574	First	052802	Type 3	14	1	3	1	-0.5	1	0	1	0	3	1	2	0.935414	1.45774	1	1	0	0	0	0	0	0	0	0	0	0	0	0	0	0	1	0	0	0	0	1	0	0	0	0	0	0	0	0	1	1
1575	First	052802	Type 3	15	5	1	1	0.666667	0	0	0	0	2	0	6	2	2	0	1	2	1	2	0	0	0	0	0	0	0	0	0	0	0	0	0	0	0	0	2	0	0	0	0	0	0	0	0	0	0
1576	First	052802	Type 3	16	3	4	3	-0.142857	1	1	1	2	3	5	3	0.75	1.45774	0	1	2	0	0	0	0	0	0	0	0	1	0	0	0	0	0	0	0	0	0	2	1	0	0	0	2	1	0	0	0	1
1577	First	052802	Type 3	17	1	6	2	-0.714286	4	1	1	0	6	2	2	0.75	1.45774	1	1	0	0	0	0	0	0	0	0	0	0	0	0	0	1	2	0	0	0	1	2	0	0	0	0	1	0	0	0	0	1
1578	First	052802	Type 3	18	2	7	3	-0.555556	2	0	1	0	5	2	6	0.571429	1.06904	1	2	3	0	0	0	0	0	0	0	2	0	0	0	0	1	1	0	0	0	0	0	1	0	0	1	0	1	0	0	0	0
1579	First	052802	Type 3	19	4	7	1	-0.272727	0	1	0	0	3	2	8	0.632456	1.54919	1	4	2	1	0	0	0	0	0	0	1	0	0	0	0	0	1	0	0	0	0	2	0	0	0	0	1	0	0	0	0	0
1580	First	052802	Type 3	20	3	8	6	-0.454545	5	0	0	1	9	2	7	0.340151	1.12815	1	2	3	1	0	0	0	0	0	0	0	0	1	0	0	2	1	0	0	0	0	2	0	0	0	0	3	0	0	0	0	1
1581	First	052802	Type 3	21	0	7	1	-1	0	0	1	1	2	4	3	0.333333	1.61589	0	3	0	0	0	0	0	0	0	0	0	1	0	0	0	0	2	0	0	0	0	1	0	0	0	0	1	0	0	0	0	0
1582	First	052802	Type 3	22	2	8	0	-0.6	0	1	1	0	4	2	5	0.62361	2	1	4	0	0	0	0	0	0	0	0	0	1	0	0	0	0	2	0	0	0	0	2	0	0	0	0	1	0	0	0	0	0
1583	First	052802	Type 3	23	1	2	0	-0.333333	0	0	1	0	1	1	2	1.22474	2	0	1	1	0	0	0	0	0	0	0	0	0	0	0	0	0	1	0	0	0	0	0	0	0	0	0	1	0	0	0	0	0
1584	First	052802	Type 3	24	3	1	0	0.5	0	0	0	0	0	1	4	2	2	0	2	2	0	0	0	0	0	0	0	0	0	0	0	0	0	1	0	0	0	0	0	0	0	0	0	0	0	0	0	0	0
1585	First	052802	Type 3	25	6	2	4	0.5	2	0	0	1	3	3	7	0.971825	0.816497	3	3	1	0	0	0	0	0	0	0	0	1	0	0	0	1	0	0	1	0	1	1	0	1	0	0	0	0	0	0	0	0
1586	First	052802	Type 3	26	3	5	1	-0.25	0	1	0	0	2	2	6	0.935414	2	0	3	2	1	0	0	0	0	0	0	0	2	0	0	0	0	1	0	0	0	0	1	0	0	0	0	0	0	0	0	0	0
1587	First	052802	Type 3	27	0	4	1	-1	0	1	0	0	2	2	2	0.935414	1.45774	1	1	0	0	0	0	0	0	0	0	0	0	0	0	0	0	2	0	0	0	0	1	0	0	0	1	0	0	0	0	0	0
1588	First	052802	Type 3	28	3	8	2	-0.454545	4	1	1	0	9	1	4	1.14018	0.894427	1	1	1	1	0	0	0	0	0	0	1	2	0	0	0	2	2	1	1	0	0	1	0	0	0	0	0	0	0	0	0	0
1589	First	052802	Type 3	29	2	3	1	-0.2	1	0	0	0	4	0	3	2	1.45774	0	2	1	0	0	0	0	0	0	0	1	3	0	0	0	0	0	0	0	0	0	0	0	0	0	0	0	0	0	0	0	0
1590	First	052802	Type 3	30	4	3	4	0.142857	0	0	1	0	4	1	7	1.09545	0.894427	3	3	1	0	0	0	0	0	0	0	0	0	0	1	0	0	0	0	0	0	0	0	0	0	0	0	1	0	0	0	2	1
1591	First	052803	Type 3	1	0	11	4	-1	2	0	2	1	7	4	5	0.833196	1.1642	0	0	0	5	0	0	0	0	0	0	0	1	0	3	0	0	1	0	2	0	0	0	2	2	0	0	0	0	0	0	0	0
1592	First	052803	Type 3	2	0	2	4	-1	2	0	2	0	4	2	1	0.971825	1.33333	0	0	0	1	0	0	0	0	0	0	0	0	0	1	0	0	0	2	0	0	0	0	2	1	0	0	0	0	0	0	0	0
1593	First	052803	Type 3	3	2	9	4	-0.636364	1	4	2	2	5	8	3	0.753689	0.6706	0	0	1	2	0	0	0	0	0	0	0	0	1	2	0	0	1	1	3	1	0	1	0	1	0	1	0	0	0	1	0	0
1594	First	052803	Type 3	4	1	5	1	-0.666667	3	1	1	0	6	1	1	1.06904	1.39971	0	0	0	1	0	0	0	0	0	0	0	0	0	1	0	0	0	0	2	0	0	0	2	2	0	0	0	0	0	0	0	0
1595	First	052803	Type 3	5	0	3	1	-1	0	0	1	1	2	2	1	0.935414	1.45774	0	0	0	1	0	0	0	0	0	0	0	0	0	1	0	0	0	0	1	0	0	0	1	1	0	0	0	0	0	0	0	0
1596	First	052803	Type 3	6	1	3	2	-0.5	2	0	0	0	4	0	3	0.935414	2	0	0	1	2	0	0	0	0	0	0	0	0	1	0	0	0	0	1	0	0	0	0	2	0	0	0	0	0	0	0	0	0
1597	First	052803	Type 3	7	4	7	1	-0.272727	2	2	2	0	8	2	3	1.14018	0.707107	0	1	1	1	0	0	0	0	0	0	0	0	0	0	0	1	2	1	2	0	0	0	2	1	0	0	0	1	0	0	0	0
1598	First	052803	Type 3	8	1	4	0	-0.6	0	1	0	0	3	1	2	1.45774	1.22474	0	0	1	1	0	0	0	0	0	0	0	0	1	0	0	0	0	1	2	0	0	0	0	0	0	0	0	0	0	0	0	0
1599	First	052803	Type 3	9	1	1	1	0	0	0	1	0	1	2	1	1.33333	0.816497	0	0	0	1	0	0	0	0	0	0	0	0	0	0	0	0	0	0	1	0	0	1	1	0	0	0	0	0	0	0	0	0
1600	First	052803	Type 3	10	0	7	1	-1	0	1	0	1	2	4	3	0.62361	1.61589	0	0	0	3	0	0	0	0	0	0	0	0	0	1	0	0	0	0	2	0	0	0	1	0	0	0	0	0	2	0	0	0
1601	First	052803	Type 3	11	1	6	1	-0.714286	2	0	2	0	5	2	2	1.06904	1.2454	0	0	1	1	0	0	0	0	0	0	0	0	1	0	0	0	0	2	2	0	0	0	0	2	0	0	0	0	0	0	0	0
1602	First	052803	Type 3	12	2	5	2	-0.428571	5	0	0	0	8	0	2	1.1592	1.1592	0	0	0	2	0	0	0	0	0	0	0	0	0	1	0	0	1	1	3	0	0	0	1	1	0	0	0	0	0	0	0	0
1603	First	052803	Type 3	13	1	5	1	-0.666667	2	0	0	0	4	1	3	1.09545	0.894427	0	1	1	1	0	0	0	0	0	0	0	0	0	1	0	0	0	0	0	0	0	0	0	1	0	0	1	2	0	0	0	0
1604	First	052803	Type 3	14	1	2	1	-0.333333	2	0	0	0	4	0	1	1.45774	1.45774	0	0	0	1	0	0	0	0	0	0	0	0	0	0	0	0	0	1	0	0	0	0	2	1	0	0	0	0	0	0	0	0
1605	First	052803	Type 3	15	3	3	1	0	0	1	0	2	1	4	3	1.54919	1.26491	0	0	1	2	0	0	0	0	0	0	0	0	0	0	0	0	0	2	2	0	0	0	0	0	0	0	0	1	0	0	0	0
1606	First	052803	Type 3	16	1	3	3	-0.5	0	1	1	0	1	4	3	0.894427	1.09545	0	0	2	1	0	0	0	0	0	0	0	0	0	0	1	0	0	2	0	0	0	1	1	0	0	0	0	0	0	0	0	0
1607	First	052803	Type 3	17	0	2	2	-1	1	1	0	0	2	2	1	0.935414	1.22474	0	0	0	1	0	0	0	0	0	0	0	0	0	1	0	0	0	1	1	0	0	0	1	0	0	0	0	0	0	0	0	0
1608	First	052803	Type 3	18	4	6	2	-0.2	0	1	2	3	3	6	4	1.23728	0.737028	1	0	1	2	0	0	0	0	0	0	0	0	0	0	0	1	2	0	2	0	0	0	2	2	0	0	0	0	0	0	0	0
1609	First	052803	Type 3	19	1	6	7	-0.714286	2	2	2	2	6	5	4	0.668043	0.340151	0	1	0	1	2	0	0	0	0	0	1	1	0	1	1	1	0	1	1	0	0	1	2	0	0	0	0	0	1	0	0	0
1610	First	052803	Type 3	20	3	9	4	-0.5	6	4	3	0	10	5	2	0.816497	0.210819	1	0	0	0	1	0	0	0	0	0	1	1	1	1	1	1	1	2	0	1	1	1	1	2	0	0	0	0	0	0	0	0
1611	First	052803	Type 3	21	2	6	1	-0.5	0	0	0	0	3	1	6	1.45774	0.935414	0	0	3	3	0	0	0	0	0	0	0	0	0	0	0	0	1	0	2	0	0	0	0	0	0	0	0	1	0	0	0	0
1612	First	052803	Type 3	22	2	1	0	0.333333	0	0	0	0	0	1	3	2	2	0	1	1	1	0	0	0	0	0	0	0	0	0	0	0	0	0	0	1	0	0	0	0	0	0	0	0	0	0	0	0	0
1613	First	052803	Type 3	23	0	5	1	-1	1	0	0	1	3	2	2	0.894427	1.54919	0	0	2	0	0	0	0	0	0	0	0	0	1	0	0	0	0	2	0	0	0	0	1	1	0	0	0	0	0	0	0	0
1614	First	052803	Type 3	24	0	5	3	-1	1	1	0	1	3	3	3	0.971825	1.22474	0	1	1	1	0	0	0	0	0	0	0	0	1	0	0	0	0	2	1	0	0	1	1	0	0	0	0	0	0	0	0	0
1615	First	052803	Type 3	25	1	5	2	-0.666667	2	0	1	0	5	1	3	0.971825	0.971825	0	1	0	2	0	0	0	0	0	0	0	0	1	1	0	0	1	1	1	0	0	0	1	0	0	0	0	0	0	0	0	0
1616	First	052803	Type 3	26	0	3	1	-1	0	0	0	0	2	1	2	2	1.33333	0	0	0	2	0	0	0	0	0	0	0	0	0	0	0	0	0	0	0	0	0	0	1	2	0	0	0	0	0	0	0	0
1617	First	052803	Type 3	27	1	1	0	0	0	0	0	1	0	2	1	2	1.22474	0	0	0	1	0	0	0	0	0	0	0	0	0	0	0	0	0	1	1	0	0	0	0	0	0	0	0	0	0	0	0	0
1618	First	052803	Type 3	28	1	3	0	-0.5	0	0	0	0	2	0	3	1.22474	1.22474	0	0	2	1	0	0	0	0	0	0	0	0	1	0	0	0	0	0	1	0	0	0	0	0	0	0	0	0	0	0	0	0
1619	First	052803	Type 3	29	1	9	4	-0.8	2	1	4	0	6	5	4	0.927094	1.58505	0	0	1	3	0	0	0	0	0	0	0	0	0	2	0	0	0	1	4	0	0	0	1	3	0	0	0	0	0	0	0	0
1620	First	052803	Type 3	30	3	8	1	-0.454545	3	1	1	0	8	1	4	1.46566	0.816497	1	0	1	2	0	0	0	0	0	0	0	0	0	1	0	1	1	2	3	0	0	0	1	0	0	0	0	0	0	0	0	0
1621	First	052804	Type 3	1	3	3	2	0	2	1	2	1	4	4	1	1.0155	1.0155	0	0	0	1	0	0	0	0	0	0	0	0	0	0	0	0	2	1	1	0	0	1	2	0	0	0	0	1	0	0	0	0
1622	First	052804	Type 3	2	0	2	0	-1	0	0	1	1	1	2	0	0.816497	2	0	0	0	0	0	0	0	0	0	0	0	0	0	0	0	0	1	0	0	0	0	1	0	0	0	0	1	0	0	0	0	0
1623	First	052804	Type 3	3	4	2	7	0.333333	1	3	3	2	5	6	3	0.78203	0.727273	0	0	1	2	0	0	0	0	0	0	0	0	1	0	0	0	0	0	0	0	1	1	1	2	0	0	0	2	0	0	1	1
1624	First	052804	Type 3	4	3	0	0	1	0	1	2	0	2	2	0	2	0.935414	0	0	0	0	0	0	0	0	0	0	0	0	0	0	0	0	0	0	0	0	1	2	1	0	0	0	0	0	0	0	0	0
1625	First	052804	Type 3	5	0	1	4	-1	1	1	1	0	4	1	1	0.632456	0.894427	0	1	0	0	0	0	0	0	0	0	0	0	1	0	0	0	1	0	0	0	1	1	0	0	0	1	0	0	0	0	0	0
1626	First	052804	Type 3	6	1	1	5	0	3	0	0	0	6	0	2	1.22474	1.33333	0	1	0	1	0	0	0	0	0	0	0	0	0	0	0	0	1	2	0	0	0	1	2	0	0	0	0	0	0	0	0	0
1627	First	052804	Type 3	7	1	1	0	0	1	0	1	0	2	1	0	1.33333	1.33333	0	0	0	0	0	0	0	0	0	0	0	0	0	0	0	1	0	1	0	0	0	0	1	0	0	0	0	0	0	0	0	0
1628	First	052804	Type 3	8	4	1	1	0.6	2	1	0	0	3	1	3	1.22474	0.935414	0	0	2	1	0	0	0	0	0	0	0	0	0	0	0	0	0	1	1	0	0	1	1	0	0	0	0	0	0	0	0	0
1629	First	052804	Type 3	9	1	0	0	1	1	0	0	0	2	0	0	2	1.22474	0	0	0	0	0	0	0	0	0	0	0	0	0	0	0	0	0	0	0	0	1	1	0	0	0	0	0	0	0	0	0	0
1630	First	052804	Type 3	10	0	1	0	-1	1	0	0	0	2	0	0	1.22474	2	0	0	0	0	0	0	0	0	0	0	0	0	0	0	0	0	0	0	0	0	0	1	0	0	0	0	1	0	0	0	0	0
1631	First	052804	Type 3	11	4	6	5	-0.2	5	2	4	0	10	4	2	0.654654	0.968904	0	1	1	0	0	0	0	0	0	0	0	1	0	0	0	0	0	1	0	0	1	3	2	0	0	0	2	1	0	0	1	0
1632	First	052804	Type 3	12	0	0	0	NA	0	0	0	0	1	0	0	2	2	0	0	0	0	0	0	0	0	0	0	0	0	0	0	0	0	0	0	0	0	0	0	1	0	0	0	0	0	0	0	0	0
1633	First	052804	Type 3	13	2	1	2	0.333333	1	0	1	0	3	1	2	1.45774	1.45774	0	1	0	0	0	0	0	0	1	0	0	0	0	0	0	0	0	0	0	0	0	1	0	0	0	0	2	1	0	0	0	0
1634	First	052804	Type 3	14	1	0	1	1	0	1	0	0	1	1	1	2	1.22474	0	1	0	0	0	0	0	0	0	0	0	0	0	0	0	0	0	0	0	0	1	1	0	0	0	0	0	0	0	0	0	0
1635	First	052804	Type 3	15	1	3	0	-0.5	0	0	0	0	2	0	3	1.22474	2	1	2	0	0	0	0	0	0	0	0	0	0	0	0	0	0	1	0	0	0	0	1	0	0	0	0	0	0	0	0	0	0
1636	First	052804	Type 3	16	3	3	3	0	1	3	3	0	4	5	1	1.01835	1.23728	0	1	0	0	0	0	0	0	0	0	0	1	0	0	0	0	0	0	0	0	0	2	2	0	0	0	2	2	0	0	0	0
1637	First	052804	Type 3	17	2	0	2	1	2	0	0	0	4	0	1	2	1.45774	0	0	0	1	0	0	0	0	0	0	0	0	0	0	0	0	0	0	0	0	0	1	3	0	0	0	0	0	0	0	0	0
1638	First	052804	Type 3	18	1	0	1	1	0	1	1	0	1	2	0	1.33333	1.33333	0	0	0	0	0	0	0	0	0	0	0	0	0	0	0	0	0	0	0	0	0	1	0	0	0	1	1	0	0	0	0	0
1639	First	052804	Type 3	19	2	3	1	-0.2	1	2	1	0	3	3	1	0.62361	1.22474	0	0	1	0	0	0	0	0	0	0	0	0	1	0	0	0	0	1	0	0	0	1	1	0	0	0	0	1	1	0	0	0
1640	First	052804	Type 3	20	3	6	5	-0.333333	4	2	3	1	8	5	2	0.713355	0.863459	0	1	0	1	0	0	0	0	0	0	0	0	0	1	0	0	0	2	2	0	0	1	2	2	0	0	2	1	0	0	0	0
1641	First	052804	Type 3	21	1	1	1	0	0	0	1	1	1	2	1	1.33333	1.33333	0	0	0	0	0	0	0	0	0	1	0	0	0	0	0	0	0	0	0	0	0	1	1	0	0	0	0	1	0	0	0	0
1642	First	052804	Type 3	22	2	3	1	-0.2	0	0	0	0	1	2	4	0.816497	0.816497	1	2	1	0	0	0	0	0	0	0	0	0	0	0	0	0	1	0	0	0	0	0	1	0	0	1	0	0	0	0	0	0
1643	First	052804	Type 3	23	1	2	1	-0.333333	1	0	1	0	2	2	1	1.45774	0.935414	0	1	0	0	0	0	0	0	0	0	0	0	0	0	0	0	0	0	0	0	0	0	1	0	0	1	1	1	0	0	0	0
1644	First	052804	Type 3	24	2	2	1	0	1	0	1	0	2	1	3	0.816497	2	2	1	0	0	0	0	0	0	0	0	0	1	0	0	0	0	0	0	0	0	0	1	0	0	0	0	1	0	0	0	0	0
1645	First	052804	Type 3	25	0	1	1	-1	1	0	0	0	2	0	1	1.22474	1.22474	0	1	0	0	0	0	0	0	0	0	0	0	0	0	0	0	1	0	0	0	0	0	1	0	0	0	0	0	0	0	0	0
1646	First	052804	Type 3	26	2	2	1	0	0	1	1	0	2	2	2	1.45774	1.45774	0	0	1	1	0	0	0	0	0	0	0	0	0	0	0	0	0	0	0	0	0	0	1	0	0	0	1	2	0	0	0	0
1647	First	052804	Type 3	27	1	0	2	1	1	0	1	1	2	2	0	0.935414	1.22474	0	0	0	0	0	0	0	0	0	0	0	0	0	0	0	1	1	0	0	0	0	0	0	0	0	0	1	0	0	0	1	0
1648	First	052804	Type 3	28	5	8	2	-0.230769	3	1	1	0	7	1	8	0.637377	1.70477	2	5	1	0	0	0	0	0	0	0	0	3	0	0	0	0	2	0	0	0	0	1	1	0	0	0	1	0	0	0	0	0
1649	First	052804	Type 3	29	1	0	2	1	2	0	1	0	3	1	0	0.935414	0.935414	0	0	0	0	0	0	0	0	0	0	0	1	1	0	0	1	0	0	0	0	0	1	0	0	0	0	0	0	0	0	0	0
1650	First	052804	Type 3	30	0	2	2	-1	0	1	0	1	2	2	1	0.935414	0.935414	0	1	0	0	0	0	0	0	0	0	1	1	0	0	0	0	1	0	0	0	0	0	1	0	0	0	0	0	0	0	0	0
1651	First	052805	Type 3	1	2	1	1	0.333333	4	0	0	0	5	0	0	0.894427	1.09545	0	0	0	0	0	0	0	0	0	0	0	0	0	0	0	0	1	1	0	0	1	1	0	0	0	0	1	0	0	0	0	0
1652	First	052805	Type 3	2	0	1	1	-1	0	1	0	0	1	1	1	1.22474	1.22474	1	0	0	0	0	0	0	0	0	0	0	0	0	0	0	1	0	0	0	0	0	1	0	0	0	0	0	0	0	0	0	0
1653	First	052805	Type 3	3	2	0	1	1	0	0	1	0	2	1	1	1.33333	1.33333	0	0	0	0	0	0	0	1	0	0	0	0	0	0	0	0	0	0	0	0	0	2	0	0	0	1	0	0	0	0	0	0
1654	First	052805	Type 3	4	3	0	2	1	2	1	0	0	4	1	1	1.54919	1.26491	0	0	0	0	0	1	0	0	0	0	0	1	0	0	0	2	2	0	0	0	0	0	0	0	0	0	0	0	0	0	0	0
1655	First	052805	Type 3	5	1	4	3	-0.6	1	1	2	0	3	3	3	0.62361	0.971825	0	1	0	0	0	1	0	0	1	0	0	1	0	0	0	0	1	1	0	0	0	1	1	0	0	1	0	0	0	0	0	0
1656	First	052805	Type 3	6	4	1	0	0.6	4	0	0	0	5	0	1	1.54919	1.09545	0	0	0	0	0	0	1	0	0	0	0	0	0	0	0	1	2	1	0	0	0	1	0	0	0	0	0	0	0	0	0	0
1657	First	052805	Type 3	7	0	0	1	NA	0	0	1	0	1	1	0	1.22474	1.22474	0	0	0	0	0	0	0	0	0	0	1	0	0	0	0	0	0	0	0	0	0	1	0	0	0	0	0	0	0	0	0	0
1658	First	052805	Type 3	8	3	3	2	0	3	1	0	0	5	1	3	1.33333	1.61589	0	1	1	0	0	0	1	0	0	0	0	0	0	0	0	0	3	1	0	0	0	2	0	0	0	0	0	0	0	0	0	0
1659	First	052805	Type 3	9	0	2	0	-1	1	0	0	0	2	0	1	1.22474	2	0	1	0	0	0	0	0	0	0	0	0	0	0	0	0	0	1	0	0	0	0	1	0	0	0	0	0	0	0	0	0	0
1660	First	052805	Type 3	10	0	1	0	-1	1	0	0	0	2	0	0	1.22474	2	0	0	0	0	0	0	0	0	0	0	0	0	0	0	0	0	0	0	0	0	0	0	0	0	0	0	1	0	0	0	0	1
1661	First	052805	Type 3	11	2	6	3	-0.5	2	1	1	0	5	2	5	0.857143	1.39971	0	3	1	1	0	0	0	0	0	0	1	1	0	0	0	1	2	0	0	0	0	0	0	0	0	0	2	0	0	0	0	0
1662	First	052805	Type 3	12	1	0	0	1	1	0	0	0	2	0	0	2	1.22474	0	0	0	0	0	0	0	0	0	0	0	0	0	0	0	1	1	0	0	0	0	0	0	0	0	0	0	0	0	0	0	0
1663	First	052805	Type 3	13	0	2	0	-1	0	0	1	0	1	1	1	1.22474	2	0	1	0	0	0	0	0	0	0	0	0	0	0	0	0	0	0	0	0	0	0	1	0	0	0	0	1	0	0	0	0	0
1664	First	052805	Type 3	14	3	1	2	0.5	1	0	1	0	4	1	2	1.54919	1.26491	0	0	0	0	0	0	0	1	1	0	0	0	0	0	0	0	1	0	0	0	0	2	2	0	0	0	0	0	0	0	0	0
1665	First	052805	Type 3	15	2	1	0	0.333333	2	0	0	0	3	0	1	1.33333	1.33333	0	0	0	0	0	0	0	0	1	0	0	0	0	0	0	0	1	0	0	0	0	0	0	0	0	0	1	1	0	0	0	0
1666	First	052805	Type 3	16	2	5	2	-0.428571	1	1	1	2	3	5	2	0.637377	1.45774	0	1	0	0	0	0	0	0	1	0	0	1	0	0	0	0	0	0	0	0	0	1	1	0	0	0	3	0	0	0	0	1
1667	First	052805	Type 3	17	0	2	0	-1	2	0	0	0	3	0	0	0.816497	2	0	0	0	0	0	0	0	0	0	0	0	0	0	0	0	0	1	0	0	0	0	1	0	0	0	0	0	0	0	0	0	1
1668	First	052805	Type 3	18	6	7	8	-0.0769231	1	2	1	6	4	11	7	0.894427	0.843274	1	3	1	2	0	0	0	0	0	0	0	1	1	0	0	1	1	1	0	0	4	1	3	0	0	1	1	0	0	0	0	0
1669	First	052805	Type 3	19	0	3	1	-1	1	0	1	1	2	2	1	0.935414	1.45774	0	1	0	0	0	0	0	0	0	0	0	1	0	0	0	0	1	0	0	0	0	1	1	0	0	0	0	0	0	0	0	0
1670	First	052805	Type 3	20	0	1	3	-1	3	0	1	0	4	1	0	0.632456	1.09545	0	0	0	0	0	0	0	0	0	0	0	1	0	0	0	0	0	1	0	0	1	1	0	0	0	0	1	0	0	0	0	0
1671	First	052805	Type 3	21	1	2	2	-0.333333	0	1	1	0	1	3	2	1.22474	1.45774	0	1	0	0	0	1	0	0	0	0	0	1	1	0	0	0	2	0	0	0	0	0	0	0	0	0	0	0	0	0	0	0
1672	First	052805	Type 3	22	1	0	1	1	2	0	0	0	3	0	0	1.33333	0.816497	0	0	0	0	0	0	0	0	0	0	0	1	1	0	0	0	0	0	0	0	0	0	0	0	0	0	0	0	0	0	1	0
1673	First	052805	Type 3	23	0	2	1	-1	0	0	0	2	0	3	1	0.816497	1.33333	0	1	0	0	0	0	0	0	0	0	0	0	0	0	0	0	1	0	0	0	0	1	0	0	0	1	0	0	0	0	0	0
1674	First	052805	Type 3	24	1	1	1	0	1	1	1	0	2	2	0	0.935414	1.45774	0	0	0	0	0	0	0	0	0	0	1	1	0	0	0	1	0	0	0	0	1	0	0	0	0	0	0	0	0	0	0	0
1675	First	052805	Type 3	25	2	3	1	-0.2	1	0	2	0	3	2	2	0.894427	1.54919	0	1	0	0	0	0	1	0	0	0	0	1	0	0	0	0	2	0	0	0	1	1	0	0	0	0	0	0	0	0	0	0
1676	First	052805	Type 3	26	5	4	2	0.111111	0	1	3	1	4	5	3	1.07726	1.01835	0	1	1	0	0	0	0	0	1	0	0	1	0	0	0	0	0	0	0	0	0	2	1	0	0	1	1	3	0	0	0	0
1677	First	052805	Type 3	27	0	2	0	-1	2	0	0	0	3	0	0	0.816497	2	0	0	0	0	0	0	0	0	0	0	0	0	0	0	0	0	0	0	0	0	0	1	0	0	0	0	1	0	0	0	0	1
1678	First	052805	Type 3	28	1	4	1	-0.6	4	0	0	0	6	0	1	0.971825	1.61589	0	1	0	0	0	0	0	0	0	0	0	1	0	0	0	1	2	0	0	0	0	2	0	0	0	0	0	0	0	0	0	0
1679	First	052805	Type 3	29	0	1	0	-1	0	0	1	0	1	1	0	1.22474	2	0	0	0	0	0	0	0	0	0	0	0	1	0	0	0	0	0	0	0	0	0	0	0	0	0	0	0	0	0	0	0	1
1680	First	052805	Type 3	30	4	5	2	-0.111111	3	3	3	2	6	6	0	0.62361	1.04083	0	0	0	0	0	0	0	0	0	0	0	0	1	0	0	0	2	2	1	0	0	2	0	0	0	0	1	0	0	0	1	2
1681	First	052901	Type 3	1	13	16	9	-0.103448	6	3	3	1	16	6	17	0.698286	0.421528	2	5	3	4	2	0	0	1	0	0	0	0	0	2	0	1	2	2	1	1	2	1	3	3	0	1	1	1	0	0	1	0
1682	First	052901	Type 3	2	1	2	2	-0.333333	1	0	1	1	3	2	1	0.894427	0.894427	0	0	0	1	0	0	0	0	0	0	0	1	1	0	0	0	0	0	0	0	0	0	1	1	0	0	0	0	1	0	0	0
1683	First	052901	Type 3	3	0	2	2	-1	2	1	1	0	4	1	0	0.632456	0.894427	0	0	0	0	0	0	0	0	0	0	0	0	0	0	0	0	1	0	1	0	0	0	1	0	0	0	0	0	1	0	0	1
1684	First	052901	Type 3	4	2	2	0	0	2	0	0	0	4	0	1	2	1.22474	0	0	0	1	0	0	0	0	0	0	0	0	0	0	0	0	0	0	0	0	0	0	2	2	0	0	0	0	0	0	0	0
1685	First	052901	Type 3	5	4	8	4	-0.333333	8	2	3	1	12	4	1	0.800391	0.914296	0	1	0	0	0	0	0	0	0	0	0	0	0	0	0	0	1	1	3	0	0	0	2	1	0	0	1	3	3	0	0	1
1686	First	052901	Type 3	6	5	7	5	-0.166667	8	1	2	1	12	3	3	0.666667	0.988826	1	1	1	0	0	0	0	0	0	0	0	2	1	1	0	0	1	1	1	0	0	3	2	1	0	0	2	0	0	0	0	0
1687	First	052901	Type 3	7	1	1	0	0	1	0	1	0	2	1	0	1.33333	1.33333	0	0	0	0	0	0	0	0	0	0	0	0	0	0	0	0	1	1	0	0	0	0	1	0	0	0	0	0	0	0	0	0
1688	First	052901	Type 3	8	0	0	1	NA	1	0	0	0	2	0	0	1.22474	1.22474	0	0	0	0	0	0	0	0	0	0	0	0	0	0	0	0	0	0	1	0	0	0	1	0	0	0	0	0	0	0	0	0
1689	First	052901	Type 3	9	0	3	3	-1	2	1	2	0	4	2	1	0.816497	1.22474	0	0	0	1	0	0	0	0	0	0	0	0	0	0	0	0	0	1	0	0	0	0	1	2	0	0	0	0	1	0	0	0
1690	First	052901	Type 3	10	1	1	0	0	0	0	1	1	1	2	0	1.33333	1.33333	0	0	0	0	0	0	0	0	0	0	0	0	0	0	0	0	0	0	0	0	0	0	1	1	0	0	0	0	1	0	0	0
1691	First	052901	Type 3	11	2	1	1	0.333333	3	0	0	0	4	0	1	1.45774	0.935414	0	0	0	1	0	0	0	0	0	0	0	0	0	0	0	0	0	0	1	0	0	1	2	0	0	0	0	0	0	0	0	0
1692	First	052901	Type 3	12	2	2	4	0	4	0	0	0	6	0	3	0.62361	0.62361	0	1	1	1	0	0	0	0	0	0	0	1	0	0	0	1	0	0	1	0	0	0	2	0	0	0	0	0	1	0	0	0
1693	First	052901	Type 3	13	5	5	4	0	5	1	2	2	8	5	2	0.6706	0.713355	0	1	0	0	0	0	0	0	1	0	0	1	0	1	0	0	0	0	0	0	0	0	1	1	0	0	2	1	1	0	1	2
1694	First	052901	Type 3	14	1	3	1	-0.5	1	1	1	0	4	1	1	1.26491	1.26491	0	0	0	1	0	0	0	0	0	0	0	0	0	0	0	0	0	1	1	0	0	0	2	1	0	0	0	0	0	0	0	0
1695	First	052901	Type 3	15	2	1	0	0.333333	2	0	1	0	3	1	0	1.45774	0.935414	0	0	0	0	0	0	0	0	0	0	0	0	0	0	0	0	0	0	0	0	0	0	1	0	0	1	0	1	1	0	0	0
1696	First	052901	Type 3	16	1	4	2	-0.6	0	3	1	1	3	4	1	0.728431	1.06904	0	0	0	1	0	0	0	0	0	0	0	0	0	1	0	0	0	0	1	0	0	0	1	2	0	0	1	1	0	0	0	0
1697	First	052901	Type 3	17	1	0	2	1	3	0	0	0	4	0	0	1.22474	0.935414	0	0	0	0	0	0	0	0	0	0	0	0	0	0	0	0	1	0	1	0	0	0	2	0	0	0	0	0	0	0	0	0
1698	First	052901	Type 3	18	8	10	2	-0.111111	8	3	3	1	11	6	4	0.660292	0.757888	1	2	0	1	0	0	0	0	0	0	0	1	1	2	0	0	1	1	1	0	0	0	1	2	0	1	2	2	2	0	0	0
1699	First	052901	Type 3	19	9	3	3	0.5	3	4	5	1	9	6	1	0.730297	0.557773	0	1	0	0	0	0	0	0	0	0	1	2	1	1	0	0	0	1	1	0	1	0	1	0	0	0	0	0	0	0	1	1
1700	First	052901	Type 3	20	9	7	1	0.125	3	4	5	3	9	8	1	0.398961	0.780382	0	0	0	1	0	0	0	0	0	0	0	0	0	1	0	0	0	1	2	0	1	0	1	2	0	1	1	1	1	0	1	1
1701	First	052901	Type 3	21	3	4	1	-0.142857	1	1	2	4	3	6	0	0.647884	1.23728	0	0	0	0	0	0	0	0	0	0	0	0	0	0	0	0	0	1	0	0	0	0	2	1	0	0	0	1	2	0	0	0
1702	First	052901	Type 3	22	2	2	0	0	0	1	0	1	1	2	2	1.33333	1.33333	1	1	0	0	0	0	0	0	0	0	1	0	0	0	0	0	0	0	0	0	1	0	1	0	0	0	0	0	0	0	0	0
1703	First	052901	Type 3	23	2	8	3	-0.6	0	1	1	2	3	6	5	0.647884	0.888889	1	3	1	0	0	0	0	0	0	0	0	2	0	0	0	0	2	1	0	0	1	0	2	0	0	1	0	0	0	0	0	0
1704	First	052901	Type 3	24	7	6	1	0.0769231	6	3	3	1	10	4	1	0.349927	0.968904	0	1	0	0	0	0	0	0	0	0	0	2	1	1	0	0	0	2	2	0	0	0	1	1	0	0	0	1	1	0	0	0
1705	First	052901	Type 3	25	2	7	3	-0.555556	5	1	0	0	9	1	3	1.14018	0.83666	1	1	1	0	0	0	0	0	0	0	1	0	0	0	0	1	3	2	0	0	1	0	2	0	0	0	0	0	0	0	0	0
1706	First	052901	Type 3	26	3	1	0	0.5	1	1	2	0	3	2	0	1.26491	0.894427	0	0	0	0	0	0	0	0	0	0	0	0	0	0	0	0	0	0	0	0	0	0	1	1	0	0	1	1	1	0	0	0
1707	First	052901	Type 3	27	0	1	0	-1	0	0	1	0	1	1	0	1.22474	2	0	0	0	0	0	0	0	0	0	0	0	0	0	0	0	0	0	0	0	0	0	0	1	0	0	0	0	1	0	0	0	0
1708	First	052901	Type 3	28	0	2	2	-1	2	0	0	0	4	0	1	0.935414	0.935414	0	0	0	1	0	0	0	0	0	0	0	0	0	1	0	0	1	0	1	0	0	0	1	0	0	0	0	0	0	0	0	0
1709	First	052901	Type 3	29	1	1	1	0	0	1	2	0	2	2	0	0.935414	1.45774	0	0	0	0	0	0	0	0	0	0	0	0	0	0	0	0	0	0	0	0	0	0	1	0	0	0	0	1	1	0	0	0
1710	First	052901	Type 3	30	2	2	2	0	4	1	1	0	6	1	0	1.2454	1.06904	0	0	0	0	0	0	0	0	0	0	0	0	0	0	0	0	1	1	1	0	0	0	3	1	0	0	0	0	0	0	0	0
1711	First	052902	Type 3	1	8	9	6	-0.0588235	6	1	2	0	12	2	10	1.3248	0.857143	3	2	3	1	1	0	0	0	0	0	0	0	0	0	0	3	4	3	0	0	0	1	1	0	0	1	1	0	0	0	0	0
1712	First	052902	Type 3	2	2	0	3	1	2	1	1	0	3	2	1	1.26491	0.894427	1	0	0	0	0	0	0	0	0	0	0	0	0	0	0	0	0	0	0	0	0	2	0	0	0	2	0	1	0	0	0	0
1713	First	052902	Type 3	3	6	6	4	0	3	3	4	0	9	5	3	0.826845	0.571429	0	2	0	1	0	0	0	0	0	0	1	0	0	0	0	1	0	0	1	0	1	2	1	1	0	0	0	0	0	0	0	3
1714	First	052902	Type 3	4	10	0	3	1	0	0	1	0	2	1	11	1.33333	1.33333	2	4	2	2	1	0	0	0	0	0	0	0	0	0	0	0	1	0	0	0	1	1	0	0	0	0	0	0	0	0	0	0
1715	First	052902	Type 3	5	14	9	10	0.217391	1	6	4	2	8	11	15	0.653141	1.26096	4	2	4	3	2	0	0	0	0	0	0	3	0	0	0	0	4	2	0	0	0	3	0	0	0	3	3	1	0	0	0	0
1716	First	052902	Type 3	6	1	7	10	-0.75	3	4	3	0	11	4	4	0.942809	1.11555	0	2	0	1	0	1	0	0	0	0	0	0	1	0	0	4	3	1	0	0	4	0	0	0	0	1	1	0	0	0	0	0
1717	First	052902	Type 3	7	1	1	3	0	1	0	0	0	2	1	3	0.816497	1.33333	2	1	0	0	0	0	0	0	0	0	1	0	0	0	0	0	1	0	0	0	0	1	0	0	0	0	0	0	0	0	0	0
1718	First	052902	Type 3	8	3	8	0	-0.454545	4	1	1	0	8	1	3	1.07726	0.888889	1	1	1	0	0	0	0	0	0	0	0	0	1	0	0	1	1	1	0	0	2	1	2	0	0	0	0	0	0	0	0	0
1719	First	052902	Type 3	9	3	4	4	-0.142857	2	3	2	2	6	5	1	0.78203	1.1642	0	0	1	0	0	0	0	0	0	0	0	2	0	0	0	0	1	0	0	0	1	3	1	0	0	1	1	1	0	0	0	0
1720	First	052902	Type 3	10	2	5	2	-0.428571	2	0	1	1	4	3	3	0.728431	1.39971	2	1	0	0	0	0	0	0	0	0	0	0	0	0	0	0	1	0	0	0	1	1	0	0	0	0	1	0	0	0	1	2
1721	First	052902	Type 3	11	3	8	4	-0.454545	6	3	1	1	9	4	3	0.57564	1.0205	0	2	1	0	0	0	0	0	0	0	0	0	0	0	0	1	1	0	0	0	2	0	1	0	0	3	0	1	0	0	1	1
1722	First	052902	Type 3	12	3	3	4	0	0	0	0	0	2	2	7	0.935414	1.22474	5	1	0	0	0	0	1	0	0	0	1	0	0	0	0	1	1	0	0	0	0	1	0	0	0	0	0	0	0	0	0	0
1723	First	052902	Type 3	13	2	6	1	-0.5	1	1	2	0	3	4	3	0.968904	0.857143	2	0	1	0	0	0	0	0	0	0	1	0	0	0	0	0	0	1	0	0	0	1	0	0	0	2	1	1	0	0	0	0
1724	First	052902	Type 3	14	1	2	1	-0.333333	0	1	1	0	1	3	1	1.45774	1.45774	1	0	0	0	0	0	0	0	0	0	0	0	0	0	0	1	0	0	0	0	2	1	0	0	0	0	0	0	0	0	0	0
1725	First	052902	Type 3	15	2	3	2	-0.2	3	0	0	0	5	0	3	1.26491	1.09545	1	1	0	1	0	0	0	0	0	0	0	0	0	0	0	0	0	0	0	0	1	1	0	0	0	2	0	0	1	0	0	0
1726	First	052902	Type 3	16	3	5	2	-0.25	0	2	0	1	2	4	5	1.22474	1.33333	3	2	0	0	0	0	0	0	0	0	0	0	0	0	0	1	0	0	0	0	1	0	0	0	0	2	2	0	0	0	0	0
1727	First	052902	Type 3	17	4	7	3	-0.272727	3	3	2	0	8	3	4	1.09091	1.01232	0	2	1	1	0	0	0	0	0	0	0	0	0	0	0	1	2	1	0	0	2	3	1	0	0	0	1	0	0	0	0	0
1728	First	052902	Type 3	18	4	7	5	-0.272727	1	3	3	2	6	7	4	1.18171	0.863459	2	1	1	0	0	0	0	0	0	0	0	0	0	0	0	1	0	0	0	0	0	2	2	0	0	4	3	1	0	0	0	0
1729	First	052902	Type 3	19	5	2	2	0.428571	2	1	1	0	4	1	5	1.09545	1.09545	1	2	1	1	0	0	0	0	0	0	0	2	1	0	0	0	0	0	0	0	0	1	0	0	0	1	0	0	0	0	0	0
1730	First	052902	Type 3	20	0	3	5	-1	3	2	2	1	6	3	0	0.737028	1.23728	0	0	0	0	0	0	0	0	0	0	0	0	0	0	0	1	1	0	0	0	0	3	1	0	0	1	1	0	0	0	0	1
1731	First	052902	Type 3	21	3	9	11	-0.5	0	2	4	5	5	12	7	0.235294	1.04567	3	3	1	0	0	0	0	0	0	0	2	1	0	0	0	4	0	0	0	0	2	2	0	0	0	1	2	1	0	0	0	1
1732	First	052902	Type 3	22	2	3	2	-0.2	1	0	1	0	3	1	4	0.935414	1.45774	1	2	1	0	0	0	0	0	0	0	0	2	0	0	0	0	0	0	0	0	0	1	0	0	0	1	0	0	0	0	0	0
1733	First	052902	Type 3	23	3	3	2	0	1	1	1	1	2	4	3	1.33333	0.816497	2	1	0	0	0	0	0	0	0	0	0	0	0	0	0	0	0	0	0	0	0	1	1	0	0	2	1	1	0	0	0	0
1734	First	052902	Type 3	24	1	2	6	-0.333333	1	1	2	0	3	4	3	0.728431	0.968904	2	0	0	1	0	0	0	0	0	0	0	1	1	0	0	0	0	0	0	0	1	2	0	0	0	0	0	1	0	0	0	0
1735	First	052902	Type 3	25	5	7	5	-0.166667	1	1	4	1	6	5	7	1.01232	1.09091	1	2	1	1	1	0	1	0	0	0	0	1	1	0	0	2	4	0	0	0	2	1	0	0	0	0	0	0	0	0	0	0
1736	First	052902	Type 3	26	14	7	3	0.333333	0	2	0	4	4	8	13	1.19606	1.07367	1	3	5	2	0	0	0	0	2	0	0	1	0	0	0	1	0	0	0	0	0	2	0	0	0	2	4	2	0	0	0	0
1737	First	052902	Type 3	27	0	1	2	-1	2	0	0	0	3	0	1	0.816497	1.33333	0	0	0	1	0	0	0	0	0	0	0	0	0	0	0	0	0	0	0	0	0	1	0	0	0	1	0	0	0	0	1	0
1738	First	052902	Type 3	28	0	1	3	-1	2	0	0	0	4	0	1	0.935414	0.935414	0	0	0	0	1	0	0	0	0	0	0	1	0	0	0	1	0	1	0	0	0	1	0	0	0	0	0	0	0	0	0	0
1739	First	052902	Type 3	29	4	8	3	-0.333333	6	1	2	0	10	2	4	0.772802	0.677003	1	1	1	1	0	0	0	0	0	0	3	0	2	1	0	2	0	0	0	0	0	1	0	0	0	0	0	0	1	0	0	1
1740	First	052902	Type 3	30	6	6	5	0	3	4	4	1	9	6	3	0.869227	0.730297	1	0	1	1	0	0	0	0	0	0	1	0	1	0	0	3	3	2	0	0	1	0	1	1	0	1	0	0	0	0	0	1
1741	First	052903	Type 3	1	1	2	4	-0.333333	2	0	1	0	4	1	3	0.894427	1.09545	1	2	0	0	0	0	0	0	0	0	0	2	0	0	0	1	1	0	0	0	0	0	1	0	0	0	0	0	0	0	0	0
1742	First	052903	Type 3	2	1	0	1	1	1	0	1	0	2	1	0	1.33333	0.816497	0	0	0	0	0	0	0	0	0	0	0	0	0	0	0	0	0	0	0	0	0	0	1	0	0	1	1	0	0	0	0	0
1743	First	052903	Type 3	3	1	3	3	-0.5	1	2	2	0	5	2	1	0.968904	1.06904	1	0	0	0	0	0	0	0	0	0	0	1	0	0	0	1	0	0	0	0	2	1	1	0	0	1	0	0	0	0	0	0
1744	First	052903	Type 3	4	2	0	1	1	0	1	1	0	2	1	1	2	0.816497	0	1	0	0	0	0	0	0	0	0	0	0	0	0	0	0	0	0	0	0	1	1	1	0	0	0	0	0	0	0	0	0
1745	First	052903	Type 3	5	3	1	1	0.5	2	0	0	0	3	0	3	1.33333	1.33333	0	1	1	1	0	0	0	0	0	0	0	0	0	0	0	0	0	0	0	0	1	0	1	0	0	1	0	0	0	0	0	0
1746	First	052903	Type 3	6	0	5	5	-1	2	2	2	0	6	3	2	0.737028	1.01835	1	1	0	0	0	0	0	0	0	0	0	1	0	0	0	0	2	0	0	0	2	1	1	0	0	2	0	0	0	0	0	0
1747	First	052903	Type 3	7	0	0	3	NA	1	0	1	0	2	1	1	0.816497	0.816497	0	1	0	0	0	0	0	0	0	0	0	0	0	0	0	1	0	0	0	0	0	1	0	0	0	0	0	1	0	0	0	0
1748	First	052903	Type 3	8	0	3	3	-1	2	0	0	0	4	0	3	0.5	1.45774	1	0	0	0	0	2	0	0	0	0	0	0	0	0	0	1	0	0	0	0	0	0	1	0	0	1	0	0	0	0	1	0
1749	First	052903	Type 3	9	2	2	2	0	0	1	2	0	2	2	3	0.935414	1.45774	1	1	1	0	0	0	0	0	0	0	0	0	0	0	0	1	0	0	0	0	0	2	0	0	0	0	1	0	0	0	0	0
1750	First	052903	Type 3	10	1	0	1	1	0	0	1	1	1	2	0	1.33333	0.816497	0	0	0	0	0	0	0	0	0	0	0	0	0	0	0	0	0	0	0	0	1	0	1	0	0	0	1	0	0	0	0	0
1751	First	052903	Type 3	11	3	7	4	-0.4	5	1	1	0	10	1	4	0.970643	1.12815	1	0	2	1	0	0	0	0	0	0	0	0	0	1	0	1	4	1	0	0	0	2	1	0	0	0	1	0	0	0	0	0
1752	First	052903	Type 3	12	1	2	2	-0.333333	0	0	0	0	2	1	3	1.33333	1.33333	2	1	0	0	0	0	0	0	0	0	1	0	0	0	0	0	0	2	0	0	0	0	0	0	0	0	0	0	0	0	0	0
1753	First	052903	Type 3	13	1	1	3	0	0	0	0	2	0	4	2	1.45774	1.45774	0	0	0	0	0	0	0	0	0	2	0	0	0	0	0	2	0	1	0	0	0	0	0	0	0	1	0	0	0	0	0	0
1754	First	052903	Type 3	14	0	0	3	NA	0	0	0	0	1	1	2	1.22474	1.22474	1	0	0	0	0	0	0	0	1	0	0	0	0	0	0	1	0	0	0	0	0	0	0	0	0	0	1	0	0	0	0	0
1755	First	052903	Type 3	15	0	0	2	NA	1	0	0	0	2	0	1	1.22474	1.22474	0	1	0	0	0	0	0	0	0	0	0	0	0	0	0	0	0	0	0	0	0	1	0	0	0	1	0	0	0	0	0	0
1756	First	052903	Type 3	16	0	2	4	-1	0	0	0	0	1	2	4	0.816497	2	2	0	0	0	0	0	0	1	1	0	0	0	0	0	0	1	0	0	0	0	1	0	0	0	0	1	0	0	0	0	0	0
1757	First	052903	Type 3	17	1	2	0	-0.333333	0	0	1	1	1	2	1	1.33333	1.33333	1	0	0	0	0	0	0	0	0	0	0	0	0	0	0	1	0	1	0	0	1	0	0	0	0	0	0	0	0	0	0	0
1758	First	052903	Type 3	18	0	2	2	-1	0	1	1	0	2	2	1	0.935414	1.22474	1	0	0	0	0	0	0	0	0	0	0	0	1	0	0	1	0	0	0	0	1	0	1	0	0	0	0	0	0	0	0	0
1759	First	052903	Type 3	19	1	5	1	-0.666667	1	1	1	1	3	3	2	0.62361	1.33333	1	1	0	0	0	0	0	0	0	0	1	1	0	0	0	1	1	0	0	0	1	0	0	0	0	1	0	0	0	0	0	0
1760	First	052903	Type 3	20	0	3	1	-1	1	1	1	1	2	3	0	0.632456	1.54919	0	0	0	0	0	0	0	0	0	0	0	0	0	0	0	0	2	0	0	0	0	0	1	0	0	0	1	0	0	0	0	1
1761	First	052903	Type 3	21	1	2	1	-0.333333	0	1	1	0	2	2	1	0.935414	0.935414	1	0	0	0	0	0	0	0	0	0	0	0	0	0	0	0	1	0	0	0	1	0	0	0	0	1	0	1	0	0	0	0
1762	First	052903	Type 3	22	1	0	1	1	0	0	0	0	1	0	2	2	2	1	1	0	0	0	0	0	0	0	0	0	0	0	0	0	0	0	0	0	0	0	0	1	0	0	0	0	0	0	0	0	0
1763	First	052903	Type 3	23	1	1	1	0	0	0	1	1	1	2	1	1.33333	1.33333	0	0	0	0	0	0	0	1	0	0	0	0	0	0	0	0	0	0	0	0	0	1	1	0	0	0	1	0	0	0	0	0
1764	First	052903	Type 3	24	1	1	0	0	0	0	1	1	1	2	0	1.33333	1.33333	0	0	0	0	0	0	0	0	0	0	0	1	0	0	0	0	1	1	0	0	0	0	0	0	0	0	0	0	0	0	0	0
1765	First	052903	Type 3	25	2	1	2	0.333333	2	1	2	0	4	2	0	0.971825	0.971825	0	0	0	0	0	0	0	0	0	0	0	0	0	0	0	1	1	0	0	0	1	1	1	0	0	1	0	0	0	0	0	0
1766	First	052903	Type 3	26	1	10	2	-0.818182	3	1	0	1	6	3	5	0.647884	1.23728	4	0	1	0	0	0	0	0	0	0	1	0	0	0	0	3	0	1	0	0	0	0	1	0	0	0	0	2	0	0	0	0
1767	First	052903	Type 3	27	4	11	2	-0.466667	3	0	2	0	8	2	8	0.707107	1.14018	3	3	0	1	1	0	0	0	0	0	0	1	0	0	0	0	0	0	0	0	0	1	1	0	0	2	2	0	0	0	1	2
1768	First	052903	Type 3	28	1	2	0	-0.333333	1	1	0	0	2	1	1	1.33333	1.33333	1	0	0	0	0	0	0	0	0	0	1	0	0	0	0	0	0	0	0	0	1	0	1	0	0	0	0	0	0	0	0	0
1769	First	052903	Type 3	29	1	0	2	1	1	0	1	0	2	1	1	1.33333	0.816497	0	1	0	0	0	0	0	0	0	0	1	0	0	0	0	0	1	1	0	0	0	0	0	0	0	0	0	0	0	0	0	0
1770	First	052903	Type 3	30	0	1	4	-1	2	2	1	0	4	2	0	0.62361	0.971825	0	0	0	0	0	0	0	0	0	0	0	1	0	0	0	1	0	1	0	0	0	1	1	0	0	0	0	0	0	0	0	1
1771	First	092501	Type 3	1	4	2	0	0.333333	2	1	2	0	4	2	1	1.33333	0.971825	0	0	1	0	0	0	0	0	0	0	0	0	0	0	0	0	1	2	1	0	0	1	1	0	0	0	0	0	0	0	0	0
1772	First	092501	Type 3	2	3	4	1	-0.142857	5	1	1	1	6	3	0	0.816497	0.888889	0	0	0	0	0	0	0	0	0	0	0	0	1	0	0	1	2	1	0	0	0	1	0	0	0	1	1	1	0	0	0	0
1773	First	092501	Type 3	3	2	6	2	-0.5	3	0	1	0	6	1	4	1.06904	1.39971	1	2	0	1	0	0	0	0	0	0	0	0	0	0	0	0	1	1	0	0	0	3	1	0	0	0	1	0	0	0	0	0
1774	First	092501	Type 3	4	4	6	6	-0.2	3	3	3	2	7	7	3	1.04491	0.968904	0	1	1	1	0	0	0	0	0	0	1	0	0	0	0	1	0	3	0	0	0	2	4	2	0	0	0	1	0	0	0	0
1775	First	092501	Type 3	5	0	3	0	-1	0	1	1	0	1	2	1	1.33333	2	0	1	0	0	0	0	0	0	0	0	0	0	0	0	0	0	1	0	0	0	0	0	0	0	0	0	2	0	0	0	0	0
1776	First	092501	Type 3	6	0	0	3	NA	3	0	0	0	4	0	0	0.935414	1.22474	0	0	0	0	0	0	0	0	0	0	0	0	1	0	0	0	1	0	0	0	0	1	1	0	0	0	0	0	0	0	0	0
1777	First	092501	Type 3	7	1	2	2	-0.333333	2	1	2	0	4	2	0	0.62361	0.971825	0	0	0	0	0	0	0	0	0	0	0	0	0	0	0	1	1	0	0	0	0	2	0	0	0	0	0	1	0	0	0	0
1778	First	092501	Type 3	8	5	6	3	-0.0909091	7	3	2	0	10	4	1	0.826845	0.886405	0	0	1	0	0	0	0	0	0	0	0	0	1	0	0	1	1	3	1	0	2	1	2	0	0	1	0	1	0	0	0	0
1779	First	092501	Type 3	9	3	5	4	-0.25	4	1	2	1	8	3	2	0.881396	0.881396	0	1	1	0	0	0	0	0	0	0	0	0	0	0	0	1	2	2	0	0	0	2	1	1	0	0	0	1	0	0	0	0
1780	First	092501	Type 3	10	1	0	3	1	0	0	1	0	2	1	2	1.33333	1.33333	0	0	1	0	1	0	0	0	0	0	0	0	0	0	0	0	0	0	0	0	0	0	1	0	0	0	2	0	0	0	0	0
1781	First	092501	Type 3	11	4	1	4	0.6	4	1	1	0	7	1	2	1.40312	1.0155	1	1	0	0	0	0	0	0	0	0	0	0	0	0	0	1	2	3	0	0	0	0	1	0	0	0	1	0	0	0	0	0
1782	First	092501	Type 3	12	10	6	0	0.25	6	1	2	0	9	2	6	0.927094	0.927094	2	2	0	1	1	0	0	0	0	0	1	3	0	0	0	1	2	1	1	0	0	1	1	0	0	0	0	0	0	0	0	0
1783	First	092501	Type 3	13	1	2	0	-0.333333	0	0	1	0	1	1	2	1.22474	2	1	1	0	0	0	0	0	0	0	0	0	0	0	0	0	0	0	0	0	0	0	1	0	0	0	0	1	0	0	0	0	0
1784	First	092501	Type 3	14	1	2	1	-0.333333	4	0	0	0	5	0	0	1.09545	1.09545	0	0	0	0	0	0	0	0	0	0	0	0	0	0	0	0	0	0	0	0	0	0	1	0	0	2	1	0	0	0	1	0
1785	First	092501	Type 3	15	0	0	1	NA	1	0	0	0	2	0	0	1.22474	1.22474	0	0	0	0	0	0	0	0	0	0	0	0	0	0	0	0	0	0	0	0	0	1	0	0	0	0	0	1	0	0	0	0
1786	First	092501	Type 3	16	2	4	3	-0.333333	1	3	2	2	4	5	1	0.816497	1.23728	0	1	0	0	0	0	0	0	0	0	0	1	0	0	0	0	1	0	0	0	0	1	3	0	0	0	2	1	0	0	0	0
1787	First	092501	Type 3	17	1	5	4	-0.666667	1	1	0	0	5	1	5	0.971825	0.971825	2	1	1	0	1	0	0	0	0	0	1	1	0	0	0	0	1	0	0	0	1	1	1	0	0	0	0	0	0	0	0	0
1788	First	092501	Type 3	18	3	5	5	-0.25	8	2	3	0	11	3	0	0.571429	0.942208	0	0	0	0	0	0	0	0	0	0	0	0	1	0	0	0	1	1	0	1	0	0	2	2	0	2	0	3	0	0	0	0
1789	First	092501	Type 3	19	4	15	6	-0.578947	8	5	5	0	15	7	4	0.510226	1.11896	0	0	3	1	0	0	0	0	0	0	0	1	1	0	1	0	1	5	0	0	0	0	3	0	0	1	1	5	1	0	0	1
1790	First	092501	Type 3	20	3	10	5	-0.538462	3	3	2	3	7	8	4	0.298142	0.730297	0	1	2	0	1	0	0	0	0	0	0	1	1	0	0	1	0	1	2	0	0	0	3	1	0	0	2	0	1	0	0	1
1791	First	092501	Type 3	21	1	3	1	-0.5	0	1	2	1	2	3	1	0.894427	1.54919	0	0	1	0	0	0	0	0	0	0	0	0	1	0	0	0	0	0	0	0	0	1	1	0	0	0	0	2	0	0	0	0
1792	First	092501	Type 3	22	0	3	0	-1	2	0	0	0	3	0	1	0.816497	2	0	1	0	0	0	0	0	0	0	0	0	1	0	0	0	0	0	0	0	0	0	1	0	0	0	0	1	0	0	0	0	0
1793	First	092501	Type 3	23	2	1	1	0.333333	2	0	1	0	3	1	1	1.45774	1.45774	1	0	0	0	0	0	0	0	0	0	0	0	0	0	0	0	0	0	0	0	0	1	0	0	0	0	2	1	0	0	0	0
1794	First	092501	Type 3	24	0	4	1	-1	1	1	2	1	3	3	0	0.816497	1.61589	0	0	0	0	0	0	0	0	0	0	0	1	0	0	0	0	1	0	0	0	0	2	1	0	0	0	1	0	0	0	0	0
1795	First	092501	Type 3	25	1	2	0	-0.333333	2	0	0	0	3	0	1	1.33333	1.33333	0	1	0	0	0	0	0	0	0	0	0	0	0	0	0	0	1	1	0	0	0	0	1	0	0	0	0	0	0	0	0	0
1796	First	092501	Type 3	26	1	4	4	-0.6	0	1	2	1	3	4	3	0.728431	1.2454	1	0	1	1	0	0	0	0	0	0	0	0	0	0	0	0	1	0	0	0	0	2	1	0	0	0	0	2	0	0	0	0
1797	First	092501	Type 3	27	4	0	4	1	3	1	1	0	6	1	2	1.06904	0.571429	0	1	1	0	0	0	0	0	0	0	0	0	0	0	0	0	0	0	0	0	0	1	1	0	0	0	1	0	0	0	2	0
1798	First	092501	Type 3	28	3	4	3	-0.142857	8	0	0	0	10	0	1	1.30384	0.547723	0	0	0	1	0	0	0	0	0	0	0	1	0	1	0	2	1	2	2	0	0	1	0	0	0	0	0	0	0	0	0	0
1799	First	092501	Type 3	29	1	2	1	-0.333333	1	0	1	0	2	1	2	0.816497	2	1	0	0	1	0	0	0	0	0	0	0	1	0	0	0	0	1	0	0	0	0	1	0	0	0	0	0	0	0	0	0	0
1800	First	092501	Type 3	30	2	6	5	-0.5	0	3	3	0	5	5	4	0.83666	0.894427	1	1	2	0	0	0	0	0	0	0	0	0	0	0	0	1	0	0	0	0	0	1	3	0	0	2	1	1	0	0	1	0
1801	First	102801	Type 3	1	5	1	3	0.666667	1	3	3	0	5	3	2	1.0155	0.5	1	0	0	0	0	0	0	1	0	0	0	0	0	0	0	0	0	1	2	1	0	2	1	0	0	0	0	0	0	1	0	0
1802	First	102801	Type 3	2	2	4	8	-0.333333	3	3	3	1	7	5	3	0.333333	0.565194	0	1	0	0	1	0	0	0	1	0	1	1	0	0	0	0	0	0	1	0	0	1	1	1	0	0	0	1	2	0	2	1
1803	First	102801	Type 3	3	9	0	4	1	5	3	1	1	8	4	2	0.935414	0.5	0	1	0	0	0	0	1	0	0	0	0	0	0	0	0	2	0	1	2	0	1	0	1	0	0	0	0	0	0	0	1	1
1804	First	102801	Type 3	4	3	2	6	0.2	5	2	2	1	8	3	1	0.78203	0.530087	0	1	0	0	0	0	0	0	0	0	0	0	1	0	0	1	1	1	2	0	1	1	0	1	0	0	1	1	0	0	0	0
1805	First	102801	Type 3	5	3	4	6	-0.142857	1	2	2	2	5	5	4	0.707107	0.83666	0	2	0	0	1	0	0	1	0	0	0	0	0	2	0	1	1	0	2	0	0	0	0	1	0	0	0	0	0	0	0	1
1806	First	102801	Type 3	6	9	2	4	0.636364	5	3	4	0	10	4	2	1.34392	0.571429	1	0	0	0	0	0	0	1	0	0	0	0	0	0	0	0	0	2	1	0	3	3	3	1	0	0	0	0	1	0	0	0
1807	First	102801	Type 3	7	11	39	55	-0.56	26	10	12	7	51	26	29	0.498945	0.611356	1	7	5	8	1	1	2	3	0	1	4	3	1	2	0	2	9	5	10	0	2	6	5	4	0	2	9	6	3	0	0	0
1808	First	102801	Type 3	8	7	0	2	1	2	2	2	0	6	2	2	1.28695	0.75	0	0	0	0	0	0	1	1	0	0	0	0	0	0	0	1	1	2	1	0	2	0	1	0	0	0	0	0	0	0	0	0
1809	First	102801	Type 3	9	3	2	2	0.2	2	2	1	1	4	3	1	1.3248	0.728431	0	0	0	1	0	0	0	0	0	0	0	0	0	1	0	0	0	0	1	0	1	2	1	1	0	0	0	0	0	0	0	0
1810	First	102801	Type 3	10	1	2	5	-0.333333	0	3	3	0	4	4	1	0.637377	0.847791	0	0	0	0	1	0	0	0	0	0	0	0	0	0	0	0	0	0	1	0	0	1	0	1	0	1	0	0	1	0	1	0
1811	First	102801	Type 3	11	8	2	2	0.6	3	3	3	0	7	4	2	1.23315	0.881396	1	0	0	0	0	0	1	0	0	0	0	0	0	0	0	3	0	2	0	0	1	1	3	1	0	0	0	0	0	0	0	0
1812	First	102801	Type 3	12	5	4	5	0.111111	6	0	1	0	9	1	5	0.83666	0.632456	1	1	1	1	1	0	0	0	0	0	0	0	0	1	0	1	3	1	0	0	0	1	0	0	1	0	0	0	2	0	0	0
1813	First	102801	Type 3	13	5	5	2	0	0	1	1	5	2	8	3	1.09545	0.632456	0	1	1	1	0	0	0	0	0	0	0	1	1	0	0	2	1	1	2	0	0	0	0	0	0	0	2	0	0	0	0	0
1814	First	102801	Type 3	14	4	4	6	0	2	3	2	2	7	5	3	1.19606	0.772802	0	1	0	2	0	0	0	0	0	0	0	0	1	0	0	0	0	0	1	0	1	2	4	1	0	0	0	0	2	0	0	0
1815	First	102801	Type 3	15	2	2	9	0	3	2	3	1	7	5	2	0.62361	0.677003	0	0	0	1	0	0	0	1	0	0	1	1	0	0	0	1	0	0	0	0	1	0	1	1	0	1	2	2	0	0	0	0
1816	First	102801	Type 3	16	5	4	7	0.111111	4	2	2	1	8	4	5	0.677003	0.772802	0	1	3	1	0	0	0	0	0	0	0	1	1	0	0	1	0	0	1	0	0	1	1	1	0	0	0	0	0	0	0	3
1817	First	102801	Type 3	17	3	3	0	0	1	1	0	2	2	3	2	0.894427	0.894427	0	0	1	1	0	0	0	0	0	0	0	0	0	0	0	0	0	1	0	0	1	1	0	0	0	0	1	1	0	0	0	0
1818	First	102801	Type 3	18	4	6	4	-0.2	3	2	2	1	6	5	4	0.927094	0.727273	1	1	0	1	0	0	0	0	1	0	0	0	0	0	0	0	0	2	2	0	0	2	1	2	0	1	0	1	0	0	0	0
1819	First	102801	Type 3	19	3	3	8	0	3	4	2	1	8	5	2	0.461538	0.521718	1	1	0	0	0	0	0	0	0	0	2	0	1	0	1	0	1	0	0	0	0	2	1	1	0	0	0	2	0	0	0	0
1820	First	102801	Type 3	20	3	4	1	-0.142857	1	3	2	2	4	5	0	1.07726	0.888889	0	0	0	0	0	0	0	0	0	0	1	0	0	0	0	1	1	1	0	0	2	1	2	0	0	0	0	0	0	0	0	0
1821	First	102801	Type 3	21	1	3	5	-0.5	2	1	2	1	5	3	2	0.5	0.847791	0	1	0	1	0	0	0	0	0	0	0	1	0	0	0	1	0	1	1	0	0	1	0	0	0	0	0	1	0	0	0	0
1822	First	102801	Type 3	22	6	5	5	0.0909091	2	3	2	0	7	3	7	0.632456	0.83666	2	2	1	1	1	0	0	0	0	0	0	2	0	1	1	0	1	0	0	0	0	1	1	1	0	0	1	0	0	0	0	0
1823	First	102801	Type 3	23	15	11	16	0.153846	3	7	9	10	13	22	8	0.91696	0.486554	1	1	2	1	1	0	2	0	0	0	0	3	0	0	0	5	5	3	5	1	0	0	5	3	0	1	3	0	0	0	0	0
1824	First	102801	Type 3	24	5	5	4	0	3	3	1	1	7	4	4	0.927094	0.340151	1	0	0	0	2	0	1	0	0	0	1	1	0	1	1	0	0	1	1	0	0	0	0	0	0	2	1	1	1	0	0	0
1825	First	102801	Type 3	25	5	7	15	-0.166667	4	2	1	3	9	8	11	0.844276	0.710767	1	2	1	6	0	0	1	0	0	0	0	0	1	1	0	2	2	3	2	0	0	0	1	0	0	0	0	0	3	0	0	1
1826	First	102801	Type 3	26	3	2	6	0.2	2	2	2	5	4	8	0	1.07367	0.677003	0	0	0	0	0	0	0	0	0	0	0	0	0	0	0	0	0	0	0	0	0	1	1	0	0	2	2	1	2	0	0	2
1827	First	102801	Type 3	27	1	5	1	-0.666667	1	2	2	1	3	4	1	0.571429	0.857143	1	0	0	0	0	0	0	0	0	0	0	1	0	1	0	1	0	0	1	0	0	1	0	0	0	0	0	0	0	0	1	0
1828	First	102801	Type 3	28	1	2	4	-0.333333	3	0	0	0	6	0	2	0.971825	0.816497	0	1	0	1	0	0	0	0	0	0	0	1	1	0	0	1	0	1	1	0	0	0	1	0	0	0	0	0	0	0	0	0
1829	First	102801	Type 3	29	6	5	11	0.0909091	4	3	3	1	9	7	7	0.847791	0.60596	1	1	0	0	2	0	1	1	1	0	0	2	0	2	2	2	3	1	0	0	0	2	1	0	1	0	0	0	0	0	0	0
1830	First	102801	Type 3	30	8	5	3	0.230769	3	3	4	2	9	6	2	1.26491	0.666667	2	0	0	0	0	0	0	0	0	0	0	0	0	0	0	3	3	2	2	0	0	2	2	0	0	0	1	0	0	0	0	0
1831	First	102901	Type 3	1	2	2	1	0	2	1	0	0	4	1	1	1.54919	0.894427	0	0	0	1	0	0	0	0	0	0	0	0	0	1	0	0	2	1	1	0	0	0	0	0	0	0	0	0	0	0	0	0
1832	First	102901	Type 3	2	2	3	2	-0.2	4	0	1	0	6	1	1	0.728431	1.3248	0	0	0	0	1	0	0	0	0	0	0	0	2	1	0	0	0	1	0	1	0	0	1	0	0	0	0	1	0	0	0	0
1833	First	102901	Type 3	3	2	5	0	-0.428571	0	2	1	2	2	5	1	0.728431	1.66599	0	0	1	0	0	0	0	0	0	0	0	0	1	0	0	0	0	2	0	0	0	0	2	1	0	0	0	1	0	0	0	0
1834	First	102901	Type 3	4	6	5	1	0.0909091	2	4	4	0	8	4	1	0.857969	1.13652	0	1	0	0	0	0	0	0	0	0	0	0	0	0	0	0	3	1	0	0	1	2	2	0	0	0	2	1	0	0	0	0
1835	First	102901	Type 3	5	3	2	2	0.2	1	2	3	1	4	4	0	0.935414	1.0155	0	0	0	0	0	0	0	0	0	0	0	0	0	0	0	0	1	1	0	0	0	2	0	0	0	0	1	2	0	1	0	0
1836	First	102901	Type 3	6	1	4	5	-0.6	3	3	1	1	6	4	1	0.894427	0.894427	0	0	0	1	0	0	0	0	0	0	1	1	0	2	0	0	0	1	3	0	0	0	2	0	0	0	0	0	0	0	0	0
1837	First	102901	Type 3	7	0	0	2	NA	1	1	0	0	2	1	0	0.816497	1.33333	0	0	0	0	0	0	0	0	0	0	1	0	0	0	0	0	1	0	0	0	0	1	0	0	0	0	0	0	0	0	0	0
1838	First	102901	Type 3	8	1	7	1	-0.75	0	3	3	1	3	6	1	0.816497	1.73561	0	0	1	0	0	0	0	0	0	0	0	0	1	0	0	0	0	4	0	0	0	0	2	1	0	0	0	1	0	0	0	0
1839	First	102901	Type 3	9	0	3	3	-1	1	3	2	0	4	3	0	0.728431	1.2454	0	0	0	0	0	0	0	0	0	0	0	0	2	0	0	0	0	1	0	0	0	2	1	0	0	0	0	0	0	0	0	1
1840	First	102901	Type 3	10	1	3	2	-0.5	2	1	2	1	4	3	0	0.349927	1.2454	0	0	0	0	0	0	0	0	0	0	0	0	1	0	0	0	1	1	0	0	0	1	0	0	0	0	0	1	0	0	0	1
1841	First	102901	Type 3	11	2	4	2	-0.333333	2	2	1	0	5	2	2	0.728431	1.06904	0	1	0	1	0	0	0	0	0	0	0	1	2	0	0	0	1	0	0	0	0	1	0	1	0	0	1	0	0	0	0	0
1842	First	102901	Type 3	12	4	4	3	0	3	2	2	1	6	4	2	0.707107	0.894427	1	0	0	0	1	0	0	0	0	0	1	1	1	0	0	1	1	2	0	0	0	1	0	0	0	0	1	1	0	0	0	0
1843	First	102901	Type 3	13	3	2	4	0.2	2	2	1	4	4	6	0	0.447214	0.948683	0	0	0	0	0	0	0	0	0	0	0	0	1	0	0	0	1	0	2	0	0	0	1	0	0	0	1	2	0	0	0	1
1844	First	102901	Type 3	14	1	1	3	0	3	1	1	0	4	2	0	1.22474	1.22474	0	0	0	0	0	0	0	0	0	0	0	0	0	0	0	0	2	2	0	0	0	0	1	0	0	0	1	0	0	0	0	0
1845	First	102901	Type 3	15	1	0	1	1	1	0	1	0	2	1	0	1.33333	0.816497	0	0	0	0	0	0	0	0	0	0	0	0	0	0	0	0	0	0	0	0	0	0	1	0	0	0	1	0	1	0	0	0
1846	First	102901	Type 3	16	0	5	6	-1	1	3	3	0	6	4	2	0.447214	1.26491	0	2	0	0	0	0	0	0	0	0	0	0	2	0	0	0	0	1	0	0	0	0	3	0	0	0	3	0	0	0	0	1
1847	First	102901	Type 3	17	4	4	0	0	2	1	0	0	4	1	4	1.54919	0.632456	0	1	1	1	0	0	0	1	0	0	0	0	0	0	0	0	1	0	0	0	1	1	1	1	0	0	0	0	0	0	0	0
1848	First	102901	Type 3	18	4	6	7	-0.2	3	4	2	0	8	5	5	0.991085	1.18171	0	3	1	0	1	0	0	0	0	0	0	2	4	1	0	0	1	0	0	0	0	0	1	0	0	0	1	3	0	0	0	0
1849	First	102901	Type 3	19	0	3	3	-1	0	1	1	0	1	4	2	0.632456	1.09545	0	1	1	0	0	0	0	0	0	0	0	0	1	1	0	0	1	0	0	0	0	0	1	0	0	0	0	0	0	0	0	0
1850	First	102901	Type 3	20	1	3	5	-0.5	0	3	4	0	5	4	1	0.737028	1.23728	0	1	0	0	0	0	0	0	0	0	0	0	2	2	0	0	0	2	0	0	0	0	2	0	0	0	1	0	0	0	0	0
1851	First	102901	Type 3	21	3	8	2	-0.454545	1	5	5	0	6	7	1	0.624926	1.49159	0	1	0	0	0	0	0	0	0	0	0	0	1	0	0	0	0	1	0	0	0	0	2	0	0	0	1	3	0	0	0	2
1852	First	102901	Type 3	22	0	2	3	-1	1	1	2	1	3	3	0	0.333333	1.33333	0	0	0	0	0	0	0	0	0	0	0	0	1	0	0	0	0	2	0	0	0	1	0	0	0	0	0	1	0	0	0	1
1853	First	102901	Type 3	23	1	0	3	1	2	0	0	0	3	1	1	0.935414	1.45774	1	0	0	0	0	0	0	0	0	0	0	1	0	0	0	0	0	0	0	0	0	1	0	0	0	0	1	1	0	0	0	0
1854	First	102901	Type 3	24	1	0	2	1	1	0	0	0	3	0	1	2	0.816497	1	0	0	0	0	0	0	0	0	0	0	1	1	0	1	0	0	0	0	0	0	0	0	0	0	0	0	0	0	0	0	0
1855	First	102901	Type 3	25	0	1	2	-1	0	1	2	0	2	2	0	0.935414	1.45774	0	0	0	0	0	0	0	0	0	0	0	0	1	0	0	0	0	2	0	0	0	1	0	0	0	0	0	0	0	0	0	0
1856	First	102901	Type 3	26	2	5	2	-0.428571	1	1	1	6	2	8	0	0.547723	1.09545	0	0	0	0	0	0	0	0	0	0	0	0	2	0	0	0	0	0	0	0	0	0	3	0	0	0	1	1	1	0	0	1
1857	First	102901	Type 3	27	0	3	1	-1	1	1	2	0	3	2	0	0.632456	1.26491	0	0	0	0	0	0	0	0	0	0	0	0	1	0	0	0	1	0	0	0	0	0	0	0	0	0	1	1	0	0	0	1
1858	First	102901	Type 3	28	0	1	0	-1	1	0	0	0	2	0	0	1.22474	2	0	0	0	0	0	0	0	0	0	0	0	0	0	0	0	0	0	1	0	0	0	0	1	0	0	0	0	0	0	0	0	0
1859	First	102901	Type 3	29	0	1	0	-1	0	0	1	0	1	1	0	1.22474	2	0	0	0	0	0	0	0	0	0	0	0	1	0	0	0	0	0	0	0	0	0	0	0	0	0	0	1	0	0	0	0	0
1860	First	102901	Type 3	30	1	5	6	-0.666667	2	2	3	3	6	6	1	0.424918	1.07367	0	0	0	1	0	0	0	0	0	0	0	1	1	0	0	0	2	0	1	0	0	1	1	0	0	0	0	1	0	0	0	2
1861	First	102902	Type 3	1	0	0	0	NA	0	0	0	0	1	0	0	2	2	0	0	0	0	0	0	0	0	0	0	0	0	0	0	0	0	0	0	0	0	0	1	0	0	0	0	0	0	0	0	0	0
1862	First	102902	Type 3	2	0	0	1	NA	0	0	1	0	1	1	0	1.22474	1.22474	0	0	0	0	0	0	0	0	0	0	0	0	0	0	0	0	0	0	0	0	0	1	0	0	0	0	0	1	0	0	0	0
1863	First	102902	Type 3	3	2	3	1	-0.2	2	1	1	0	4	2	1	1.22474	0.816497	0	0	0	1	0	0	0	0	0	0	0	0	0	0	0	0	1	1	1	0	0	1	1	1	0	0	0	0	0	0	0	0
1864	First	102902	Type 3	4	1	1	1	0	2	1	0	0	3	1	0	0.935414	1.45774	0	0	0	0	0	0	0	0	0	0	1	0	0	0	0	1	0	0	0	0	1	0	1	0	0	0	0	0	0	0	0	0
1865	First	102902	Type 3	5	1	0	1	1	1	0	1	0	2	1	0	1.33333	0.816497	0	0	0	0	0	0	0	0	0	0	0	0	0	0	0	0	0	0	0	0	1	1	0	0	0	0	0	1	0	0	0	0
1866	First	102902	Type 3	6	2	2	2	0	2	0	1	0	4	1	2	1.26491	0.894427	0	0	1	1	0	0	0	0	0	0	0	0	0	0	0	0	1	0	1	0	0	1	1	1	0	0	0	0	0	0	0	0
1867	First	102902	Type 3	7	0	0	2	NA	0	0	1	0	1	1	1	1.22474	1.22474	0	1	0	0	0	0	0	0	0	0	0	0	0	0	0	1	0	0	0	0	0	1	0	0	0	0	0	0	0	0	0	0
1868	First	102902	Type 3	8	1	0	1	1	0	0	0	0	1	0	2	2	2	0	0	1	1	0	0	0	0	0	0	0	0	0	0	0	0	0	0	0	0	0	1	0	0	0	0	0	0	0	0	0	0
1869	First	102902	Type 3	9	1	1	0	0	1	1	0	0	2	1	0	1.33333	1.33333	0	0	0	0	0	0	0	0	0	0	0	0	0	0	0	0	1	0	0	0	0	1	1	0	0	0	0	0	0	0	0	0
1870	First	102902	Type 3	10	0	3	0	-1	1	0	1	0	2	1	1	0.816497	2	0	1	0	0	0	0	0	0	0	0	0	0	0	0	0	0	1	0	0	0	0	1	0	0	0	0	0	0	0	0	0	1
1871	First	102902	Type 3	11	2	3	5	-0.2	4	2	2	0	8	2	1	0.83666	0.707107	1	0	0	0	0	0	0	0	0	0	0	1	0	0	0	1	0	2	1	0	2	1	1	0	0	1	0	0	0	0	0	0
1872	First	102902	Type 3	12	1	0	2	1	1	0	0	0	2	0	2	1.22474	1.22474	0	0	1	1	0	0	0	0	0	0	0	0	0	0	0	0	1	0	0	0	0	0	1	0	0	0	0	0	0	0	0	0
1873	First	102902	Type 3	13	1	4	0	-0.6	1	0	0	1	2	2	2	0.5	1.22474	0	1	1	0	0	0	0	0	0	0	0	1	0	0	0	0	1	0	0	0	0	0	0	0	0	0	0	1	0	0	0	0
1874	First	102902	Type 3	14	3	1	3	0.5	2	0	0	0	5	0	3	0.894427	0.894427	1	0	0	1	1	0	0	0	0	0	0	0	0	0	1	0	0	0	0	0	0	1	1	0	0	0	1	1	0	0	0	0
1875	First	102902	Type 3	15	1	3	3	-0.5	3	2	1	0	5	2	1	1.06904	1.06904	0	0	0	1	0	0	0	0	0	0	0	0	0	0	0	1	0	1	0	0	1	3	0	0	0	0	1	0	0	0	0	0
1876	First	102902	Type 3	16	1	1	1	0	1	1	1	0	3	1	0	1.22474	1.45774	0	0	0	0	0	0	0	0	0	0	0	0	0	0	0	0	0	0	0	0	0	0	2	0	0	0	1	1	0	0	0	0
1877	First	102902	Type 3	17	2	2	2	0	1	1	1	0	3	2	2	1.26491	0.894427	0	1	0	1	0	0	0	0	0	0	0	0	0	0	0	0	2	1	0	0	0	0	1	1	0	0	0	0	0	0	0	0
1878	First	102902	Type 3	18	2	1	1	0.333333	0	1	1	0	1	2	2	1.33333	1.33333	1	1	0	0	0	0	0	0	0	0	0	0	0	0	0	0	0	0	0	0	0	1	0	0	0	0	1	1	0	0	0	0
1879	First	102902	Type 3	19	1	1	0	0	0	1	1	0	2	1	0	1.33333	1.33333	0	0	0	0	0	0	0	0	0	0	0	0	0	0	0	0	0	1	0	0	0	1	1	0	0	0	0	0	0	0	0	0
1880	First	102902	Type 3	20	1	0	2	1	0	2	1	0	2	2	0	0.935414	0.935414	0	0	0	0	0	0	0	0	0	0	0	0	0	0	0	0	1	0	0	0	0	1	0	0	0	0	0	0	0	0	0	0
1881	First	102902	Type 3	21	5	7	4	-0.166667	2	4	3	3	6	9	2	0.788811	0.760117	0	1	1	0	0	0	0	0	0	0	0	1	0	1	0	0	0	0	0	0	1	2	3	1	0	0	1	1	0	0	0	1
1882	First	102902	Type 3	22	2	1	3	0.333333	2	1	1	0	5	1	1	0.816497	1.22474	0	0	0	1	0	0	0	0	0	0	0	0	2	0	0	0	0	0	0	0	0	1	1	0	0	0	0	0	0	0	1	0
1883	First	102902	Type 3	23	1	1	2	0	0	1	1	1	1	3	1	0.935414	0.935414	1	0	0	0	0	0	0	0	0	0	0	0	0	0	0	1	0	0	0	0	0	1	0	0	0	1	0	1	0	0	0	0
1884	First	102902	Type 3	24	1	2	11	-0.333333	2	3	3	2	6	7	2	0.461538	0.57564	0	1	1	0	0	0	0	0	0	0	2	0	0	0	0	0	1	2	1	0	1	0	1	0	0	0	3	0	1	0	0	0
1885	First	102902	Type 3	25	1	2	2	-0.333333	1	1	1	1	3	2	1	1.26491	1.09545	0	0	1	0	0	0	0	0	0	0	0	0	0	0	0	1	2	0	0	0	0	1	1	0	0	0	0	0	0	0	0	0
1886	First	102902	Type 3	26	1	4	1	-0.6	0	0	1	2	2	3	2	1.09545	1.09545	0	0	1	1	0	0	0	0	0	0	0	0	0	0	0	0	1	0	0	0	0	2	0	1	0	0	0	1	0	0	0	0
1887	First	102902	Type 3	27	0	1	2	-1	2	0	1	0	3	1	0	0.5	1.22474	0	0	0	0	0	0	0	0	0	0	1	0	0	0	0	0	1	0	0	0	1	0	0	0	0	0	1	0	0	0	0	0
1888	First	102902	Type 3	28	0	0	1	NA	1	0	0	0	2	0	0	1.22474	1.22474	0	0	0	0	0	0	0	0	0	0	0	0	0	0	0	0	0	1	0	0	0	1	0	0	0	0	0	0	0	0	0	0
1889	First	102902	Type 3	29	0	0	2	NA	1	0	1	0	2	1	0	0.816497	0.816497	0	0	0	0	0	0	0	0	0	0	0	1	0	0	0	1	0	0	0	0	0	0	1	0	0	0	0	0	0	0	0	0
1890	First	102902	Type 3	30	1	0	2	1	2	0	1	0	3	1	0	1.22474	0.5	0	0	0	0	0	0	0	0	0	0	0	0	0	0	0	1	1	0	0	0	0	0	1	1	0	0	0	0	0	0	0	0
1891	First	111001	Type 3	1	2	2	3	0	0	0	0	0	2	0	6	1.22474	1.22474	3	1	0	0	0	0	2	0	0	0	0	1	0	0	0	1	0	0	0	0	0	0	0	0	0	0	0	0	0	0	0	0
1892	First	111001	Type 3	2	1	4	6	-0.6	3	1	3	0	6	4	2	0.83666	0.894427	1	0	1	0	0	0	0	0	0	0	1	1	2	0	0	1	2	1	0	0	0	1	0	0	0	0	0	1	0	0	0	0
1893	First	111001	Type 3	3	1	3	1	-0.5	3	0	0	0	5	0	1	1.54919	1.26491	0	0	1	0	0	0	0	0	0	0	0	0	0	0	0	0	1	0	0	0	0	2	2	0	0	0	0	0	0	0	0	0
1894	First	111001	Type 3	4	2	4	3	-0.333333	2	2	1	0	6	2	2	1.0155	1.0155	0	1	1	0	0	0	0	0	0	0	0	0	0	0	0	0	2	1	1	0	0	0	1	0	0	0	2	1	0	0	0	0
1895	First	111001	Type 3	5	5	9	3	-0.285714	5	0	0	0	9	0	9	0.816497	1.73561	1	3	4	0	1	0	0	0	0	0	0	0	1	0	0	0	1	0	0	0	0	0	4	0	0	0	0	3	0	0	0	0
1896	First	111001	Type 3	6	9	7	4	0.125	7	3	3	0	13	4	4	1.25613	0.398961	0	1	1	0	1	0	0	1	0	0	0	0	0	0	0	2	3	2	2	1	2	2	1	2	0	0	0	0	0	0	0	0
1897	First	111001	Type 3	7	1	6	0	-0.714286	0	0	0	1	2	2	4	0.935414	1.22474	0	1	3	0	0	0	0	0	0	0	0	1	0	0	0	0	0	2	0	0	0	1	0	0	0	0	0	0	0	0	0	0
1898	First	111001	Type 3	8	2	5	2	-0.428571	3	1	0	0	6	1	3	1.06904	1.66599	0	1	1	0	0	0	0	1	0	0	0	1	0	0	0	0	2	0	0	0	1	3	0	0	0	0	0	0	0	0	0	0
1899	First	111001	Type 3	9	6	4	5	0.2	8	1	2	0	12	2	2	0.857143	0.524891	0	1	1	0	0	0	0	0	0	0	0	0	0	0	0	0	3	4	0	0	0	0	1	1	1	1	0	0	0	0	0	1
1900	First	111001	Type 3	10	2	4	0	-0.333333	3	0	1	0	5	1	1	0.62361	1.22474	0	0	1	0	0	0	0	0	0	0	0	1	1	0	0	0	0	0	0	0	0	1	0	0	0	0	0	1	0	0	0	1
1901	First	111001	Type 3	11	2	7	3	-0.555556	4	0	0	0	8	1	4	1.23728	1.07726	1	2	1	0	0	0	0	0	0	0	0	1	0	0	0	0	3	3	0	0	1	1	0	0	0	0	0	0	0	0	0	0
1902	First	111001	Type 3	12	1	1	4	0	0	2	2	0	4	2	1	0.971825	0.62361	0	0	1	0	0	0	0	0	0	0	1	0	0	0	0	0	1	1	1	0	0	1	1	0	0	0	0	0	0	0	0	0
1903	First	111001	Type 3	13	1	2	1	-0.333333	0	0	1	0	1	2	2	0.816497	1.33333	1	1	0	0	0	0	0	0	0	0	0	0	1	0	0	0	1	0	0	0	0	0	0	0	0	0	0	1	0	0	0	0
1904	First	111001	Type 3	14	4	6	1	-0.2	2	1	1	0	7	1	4	1.70477	0.637377	0	1	1	1	0	0	0	1	0	0	0	0	0	0	0	0	0	1	0	0	1	2	2	2	0	0	0	0	0	0	0	0
1905	First	111001	Type 3	15	0	2	1	-1	0	0	0	0	2	0	2	2	2	0	1	1	0	0	0	0	0	0	0	0	0	0	0	0	0	0	0	0	0	0	2	0	0	0	0	0	0	0	0	0	0
1906	First	111001	Type 3	16	2	7	3	-0.555556	2	1	2	0	5	4	4	0.647884	1.23728	1	0	3	0	0	0	0	0	0	0	1	0	0	0	0	0	1	2	0	0	0	0	2	0	0	0	1	2	0	0	0	0
1907	First	111001	Type 3	17	2	7	1	-0.555556	3	1	2	0	7	2	2	0.955814	1.01835	0	1	1	0	0	0	0	0	0	0	0	2	0	0	0	0	0	1	0	0	1	2	2	0	0	0	0	1	0	0	0	0
1908	First	111001	Type 3	18	1	7	2	-0.75	0	0	1	1	2	4	5	0.971825	1.33333	1	1	2	1	0	0	0	0	0	0	0	0	0	0	0	0	1	0	0	0	0	1	2	0	0	0	0	2	0	0	0	0
1909	First	111001	Type 3	19	1	6	5	-0.714286	2	1	3	0	6	4	3	0.83666	1.22474	0	0	3	0	0	0	0	0	0	0	0	1	0	0	0	0	2	3	0	0	0	1	1	0	0	0	1	1	0	0	0	0
1910	First	111001	Type 3	20	2	1	0	0.333333	0	0	0	0	1	0	3	2	2	0	0	2	1	0	0	0	0	0	0	0	0	0	0	0	0	0	1	0	0	0	0	0	0	0	0	0	0	0	0	0	0
1911	First	111001	Type 3	21	1	6	2	-0.714286	1	0	0	1	3	3	4	0.62361	1.22474	1	1	1	1	0	0	0	0	0	0	0	0	0	0	0	0	1	1	0	0	0	0	1	0	0	0	0	1	0	0	0	0
1912	First	111001	Type 3	22	0	4	1	-1	1	0	1	0	3	1	2	0.935414	1.45774	0	1	1	0	0	0	0	0	0	0	0	1	1	0	0	0	0	1	0	0	0	0	1	0	0	0	0	0	0	0	0	0
1913	First	111001	Type 3	23	1	7	2	-0.75	0	1	2	2	3	5	3	1.0155	1.28695	0	1	2	0	0	0	0	0	0	0	0	1	0	0	0	0	2	2	0	0	0	2	1	0	0	0	0	0	0	0	0	0
1914	First	111001	Type 3	24	1	4	3	-0.6	2	0	0	0	4	1	4	0.894427	1.09545	0	0	2	2	0	0	0	0	0	0	0	0	1	1	0	0	1	0	0	0	0	0	2	0	0	0	0	0	0	0	0	0
1915	First	111001	Type 3	25	4	6	5	-0.2	5	1	2	0	10	2	4	1.13652	0.857969	1	0	2	0	0	0	0	1	0	0	0	0	0	0	0	0	1	2	1	0	2	2	3	0	0	0	0	1	0	0	0	0
1916	First	111001	Type 3	26	2	4	3	-0.333333	1	1	1	1	4	3	3	0.968904	1.06904	0	0	2	1	0	0	0	0	0	0	0	0	0	0	0	0	1	0	0	0	0	0	2	1	0	0	0	2	1	0	0	0
1917	First	111001	Type 3	27	1	3	1	-0.5	1	0	0	1	2	2	2	0.935414	1.22474	0	1	1	0	0	0	0	0	0	0	0	0	0	0	0	0	1	0	0	0	0	0	1	0	0	0	1	1	0	0	0	0
1918	First	111001	Type 3	28	1	4	2	-0.6	2	0	0	0	5	0	3	1.26491	0.894427	1	0	2	0	0	0	0	0	0	0	0	0	0	0	0	0	1	2	0	0	1	1	0	0	0	0	0	0	0	0	0	0
1919	First	111001	Type 3	29	1	3	2	-0.5	0	0	2	0	2	2	3	0.5	1.45774	1	1	1	0	0	0	0	0	0	0	0	1	0	0	0	0	1	0	0	0	0	1	0	0	0	0	0	1	0	0	0	0
1920	First	111001	Type 3	30	1	6	2	-0.714286	2	1	2	0	6	2	2	0.5	0.935414	0	1	1	0	0	0	0	0	0	0	1	1	0	0	0	0	0	1	0	0	0	0	1	0	0	0	1	0	0	0	1	2
1921	First	111201	Type 3	1	8	9	15	-0.0588235	13	2	2	0	19	5	9	0.916667	0.5	1	1	3	2	2	0	0	0	0	0	0	2	0	1	0	2	2	4	2	1	0	3	2	3	1	0	1	0	0	0	0	0
1922	First	111201	Type 3	2	1	1	1	0	1	1	1	0	2	2	0	1.22474	0.935414	0	0	0	0	0	0	0	0	0	0	0	0	0	0	0	0	0	0	0	0	1	1	0	0	0	1	0	1	0	0	0	0
1923	First	111201	Type 3	3	2	7	3	-0.555556	7	0	1	0	10	1	2	0.927094	1.01232	0	1	0	1	0	0	0	0	0	0	0	0	0	0	0	0	2	0	0	0	0	2	3	1	0	0	2	0	0	0	0	0
1924	First	111201	Type 3	4	11	20	1	-0.290323	2	5	3	1	9	10	14	0.733073	0.855162	4	4	4	1	1	0	0	0	0	0	3	3	1	0	0	1	2	2	0	0	2	2	2	0	0	0	1	0	0	0	0	0
1925	First	111201	Type 3	5	4	7	7	-0.272727	5	2	3	2	9	6	4	0.516398	0.596285	1	1	0	1	1	0	0	0	0	0	1	1	1	1	0	0	2	1	1	0	1	1	1	0	0	0	1	1	2	0	0	0
1926	First	111201	Type 3	6	5	9	8	-0.285714	13	1	0	0	17	1	5	0.906084	1.07726	1	1	1	2	0	0	0	0	0	0	1	1	0	0	0	1	5	2	0	0	0	3	4	0	0	0	1	0	0	0	0	0
1927	First	111201	Type 3	7	2	2	0	0	0	0	0	1	0	2	3	1.22474	2	1	1	1	0	0	0	0	0	0	0	0	1	0	0	0	0	0	0	0	0	0	1	0	0	0	0	0	0	0	0	0	0
1928	First	111201	Type 3	8	4	3	3	0.142857	4	1	2	0	7	2	2	1.50718	1.23728	0	0	0	1	1	0	0	0	0	0	0	0	0	0	0	1	4	2	0	0	0	2	0	0	0	0	0	0	0	0	0	0
1929	First	111201	Type 3	9	1	0	3	1	0	1	1	0	2	2	1	1.45774	0.935414	0	0	1	0	0	0	0	0	0	0	0	0	0	0	0	0	0	0	0	0	0	1	2	0	0	0	0	0	0	1	0	0
1930	First	111201	Type 3	10	0	6	2	-1	5	0	1	0	7	1	1	0.637377	1.70477	0	1	0	0	0	0	0	0	0	0	0	1	0	0	0	1	1	0	0	0	0	2	0	0	0	0	3	0	0	0	0	0
1931	First	111201	Type 3	11	5	6	7	-0.0909091	7	1	1	0	12	2	5	0.728431	0.994885	1	1	1	1	1	0	0	0	0	0	0	0	0	0	0	1	2	2	0	0	0	3	0	0	0	0	1	0	0	0	1	2
1932	First	111201	Type 3	12	1	1	1	0	2	0	1	0	3	1	0	0.935414	0.935414	0	0	0	0	0	0	0	0	0	0	0	1	0	0	0	1	0	1	0	0	0	1	0	0	0	0	0	0	0	0	0	0
1933	First	111201	Type 3	13	6	8	5	-0.142857	6	4	4	2	11	7	2	0.816497	0.871355	1	1	0	0	0	0	0	0	0	0	0	0	0	0	0	0	2	0	0	0	0	2	0	0	0	0	2	3	1	0	2	3
1934	First	111201	Type 3	14	0	3	3	-1	4	0	0	0	5	1	1	1.33333	0.971825	0	0	1	0	0	0	0	0	0	0	0	0	0	0	0	0	0	0	0	0	1	1	2	0	0	0	2	0	0	0	0	0
1935	First	111201	Type 3	15	1	7	2	-0.75	3	2	3	0	7	3	1	0.447214	0.948683	0	1	0	0	0	0	0	0	0	0	0	1	0	0	0	1	2	0	0	0	1	1	1	0	0	1	0	1	0	0	0	1
1936	First	111201	Type 3	16	5	9	6	-0.285714	2	3	3	0	8	5	8	0.461538	0.713355	0	2	1	3	2	0	0	0	0	0	2	0	0	0	0	0	1	0	0	0	0	2	2	0	0	0	1	2	1	0	1	0
1937	First	111201	Type 3	17	4	4	5	0	6	2	1	0	10	2	2	1.25277	0.62361	0	1	0	0	1	0	0	0	0	0	0	1	0	0	0	0	1	1	1	0	2	2	3	1	0	0	0	0	0	0	0	0
1938	First	111201	Type 3	18	1	4	3	-0.6	1	1	2	0	4	3	2	0.857143	0.968904	0	0	0	1	1	0	0	0	0	0	0	0	0	0	0	0	0	2	0	0	0	0	1	0	1	0	1	1	1	0	0	0
1939	First	111201	Type 3	19	1	8	2	-0.777778	0	2	1	0	4	3	5	0.968904	1.66599	1	3	1	0	0	0	0	0	0	0	0	0	1	0	0	0	1	0	0	0	0	4	0	0	0	0	1	0	0	0	0	0
1940	First	111201	Type 3	20	1	2	3	-0.333333	0	2	2	0	3	3	1	1.22474	0.816497	0	0	0	1	0	0	0	0	0	0	0	0	0	0	0	0	1	0	0	0	0	0	2	2	0	0	1	0	0	0	0	0
1941	First	111201	Type 3	21	3	13	5	-0.625	0	3	1	4	4	10	8	0.942208	0.886405	2	4	2	0	0	0	0	0	0	0	1	1	2	0	0	2	1	0	0	0	3	1	3	0	0	0	0	0	0	0	0	0
1942	First	111201	Type 3	22	4	2	7	0.333333	0	2	0	1	3	5	6	1.1592	0.306186	1	0	1	1	2	0	1	0	0	0	0	0	0	1	0	2	1	0	1	1	0	1	1	0	0	0	0	0	0	0	0	0
1943	First	111201	Type 3	23	1	2	1	-0.333333	1	0	1	0	3	1	1	1.22474	1.22474	0	1	0	0	0	0	0	0	0	0	0	0	0	0	0	0	1	1	0	0	0	0	0	0	0	0	1	1	0	0	0	0
1944	First	111201	Type 3	24	0	3	2	-1	0	0	1	1	1	3	2	0.935414	1.45774	0	2	0	0	0	0	0	0	0	0	1	1	0	0	0	0	1	0	0	0	0	1	0	0	0	0	0	0	0	0	0	0
1945	First	111201	Type 3	25	6	5	3	0.0909091	5	4	4	1	10	5	0	0.816497	1.11555	0	0	0	0	0	0	0	0	0	0	0	1	0	0	0	0	3	1	0	0	0	3	4	0	0	1	1	1	0	0	0	0
1946	First	111201	Type 3	26	3	6	4	-0.333333	2	2	2	1	5	5	4	0.632456	0.707107	1	2	1	0	0	0	0	0	0	0	1	2	1	0	0	1	1	0	0	0	0	1	1	0	0	0	0	1	1	0	0	0
1947	First	111201	Type 3	27	2	4	1	-0.333333	1	0	1	0	3	1	4	0.5	1.45774	0	1	1	1	1	0	0	0	0	0	0	0	0	0	0	0	1	0	0	0	0	1	0	0	0	0	1	0	0	0	0	0
1948	First	111201	Type 3	28	0	1	2	-1	0	1	1	0	2	1	1	0.816497	1.33333	0	0	1	0	0	0	0	0	0	0	0	0	0	0	0	0	1	0	0	0	0	0	1	0	0	0	1	0	0	0	0	0
1949	First	111201	Type 3	29	1	3	2	-0.5	2	0	1	0	4	1	2	1.09545	1.54919	1	1	0	0	0	0	0	0	0	0	1	2	0	0	0	0	1	0	0	0	0	1	0	0	0	0	0	0	0	0	0	0
1950	First	111201	Type 3	30	2	8	6	-0.6	6	1	1	1	10	2	5	0.857969	0.424918	0	1	1	2	1	0	0	0	0	0	2	0	0	0	0	1	1	2	1	1	0	0	2	0	1	0	1	0	0	0	0	0
1951	First	112901	Type 3	1	4	3	3	0.142857	3	1	0	1	5	2	4	1.06904	0.968904	0	0	1	2	1	0	0	0	0	0	0	0	1	0	0	0	1	1	0	0	0	2	1	1	0	0	0	0	0	0	0	0
1952	First	112901	Type 3	2	0	2	0	-1	0	0	1	0	1	1	1	1.22474	2	0	1	0	0	0	0	0	0	0	0	0	0	0	0	0	0	0	0	0	0	0	1	0	0	0	0	1	0	0	0	0	0
1953	First	112901	Type 3	3	2	5	2	-0.428571	2	0	0	0	6	0	4	1.22474	0.816497	0	2	0	1	0	0	0	1	0	0	0	0	0	0	0	0	0	0	0	0	1	2	1	0	0	0	1	0	0	0	0	0
1954	First	112901	Type 3	4	3	2	2	0.2	1	1	1	0	3	2	3	1.09545	1.09545	0	1	1	0	0	0	0	1	0	0	0	0	1	0	0	0	1	0	0	0	1	2	0	0	0	0	0	0	0	0	0	0
1955	First	112901	Type 3	5	1	1	0	0	2	0	0	0	3	0	0	1.33333	1.33333	0	0	0	0	0	0	0	0	0	0	0	0	0	0	0	0	0	0	0	0	0	0	1	0	0	1	0	1	0	0	0	0
1956	First	112901	Type 3	6	1	2	3	-0.333333	0	1	1	0	3	1	3	1.45774	1.22474	1	1	0	1	0	0	0	0	0	0	0	0	0	0	0	1	0	2	0	0	1	0	0	0	0	0	0	0	0	0	0	0
1957	First	112901	Type 3	7	1	2	0	-0.333333	1	1	1	0	3	1	0	1.45774	1.45774	0	0	0	0	0	0	0	0	0	0	0	0	0	0	0	1	2	0	0	0	0	1	0	0	0	0	0	0	0	0	0	0
1958	First	112901	Type 3	8	3	1	2	0.5	3	1	0	0	5	1	1	0.971825	0.62361	0	0	0	1	0	0	0	0	0	0	0	0	1	1	0	1	1	0	1	0	0	0	1	0	0	0	0	0	0	0	0	0
1959	First	112901	Type 3	9	1	0	2	1	2	0	0	0	3	0	1	1.33333	1.33333	0	0	1	0	0	0	0	0	0	0	0	0	0	0	0	0	1	0	0	0	1	1	0	0	0	0	0	0	0	0	0	0
1960	First	112901	Type 3	10	0	2	0	-1	2	0	0	0	3	0	0	0.816497	2	0	0	0	0	0	0	0	0	0	0	0	0	0	0	0	0	0	0	0	0	0	1	0	0	0	0	1	0	0	0	0	1
1961	First	112901	Type 3	11	3	1	2	0.5	5	0	0	0	6	0	1	0.62361	0.971825	0	0	0	0	0	0	0	0	0	1	0	0	0	0	0	0	0	1	0	0	1	1	0	0	0	0	1	0	0	0	1	1
1962	First	112901	Type 3	12	0	0	1	NA	0	0	1	0	1	1	0	1.22474	1.22474	0	0	0	0	0	0	0	0	0	0	0	0	0	0	0	0	0	1	0	0	0	0	0	0	0	0	1	0	0	0	0	0
1963	First	112901	Type 3	13	5	4	3	0.111111	3	2	3	0	7	4	2	0.668043	1.09091	0	1	0	0	0	0	0	0	1	0	1	0	1	0	0	0	1	0	0	0	0	1	0	0	0	0	3	2	0	0	0	1
1964	First	112901	Type 3	14	2	1	1	0.333333	2	1	0	0	3	1	1	1.45774	0.935414	0	0	0	0	0	0	0	1	0	0	0	0	0	0	0	0	0	0	0	0	1	1	1	0	0	0	1	0	0	0	0	0
1965	First	112901	Type 3	15	1	0	1	1	0	0	0	0	1	0	2	2	2	0	0	1	1	0	0	0	0	0	0	0	0	0	0	0	0	0	0	0	0	0	0	0	0	0	0	0	1	0	0	0	0
1966	First	112901	Type 3	16	5	6	2	-0.0909091	3	1	1	1	6	2	6	0.847791	0.935414	1	3	2	0	0	0	0	0	0	0	1	1	1	0	0	0	0	0	0	0	0	0	0	0	0	1	1	1	0	0	0	2
1967	First	112901	Type 3	17	2	2	0	0	1	1	1	0	3	1	1	1.45774	1.45774	0	0	0	0	0	0	0	1	0	0	0	0	0	0	0	0	0	0	0	0	1	2	0	0	0	0	1	0	0	0	0	0
1968	First	112901	Type 3	18	1	0	2	1	0	1	2	0	2	2	0	0.935414	0.935414	0	0	0	0	0	0	0	0	0	0	0	0	0	0	0	0	0	1	0	0	0	1	0	0	0	1	1	0	0	0	0	0
1969	First	112901	Type 3	19	3	6	1	-0.333333	2	1	1	0	5	1	5	0.971825	0.971825	1	3	1	0	0	0	0	0	0	0	0	2	0	0	0	0	0	1	0	0	0	0	0	0	0	1	1	1	0	0	0	0
1970	First	112901	Type 3	20	2	6	1	-0.5	1	0	2	0	4	2	4	0.971825	1.22474	0	2	1	1	0	0	0	0	0	0	0	0	0	0	0	0	0	1	0	0	0	2	1	0	0	0	1	1	0	0	0	0
1971	First	112901	Type 3	21	1	2	1	-0.333333	1	0	1	0	2	1	2	0.816497	1.33333	0	0	1	1	0	0	0	0	0	0	0	0	0	0	0	0	0	0	0	0	0	1	0	0	0	0	0	1	0	0	0	0
1972	First	112901	Type 3	22	0	4	2	-1	2	0	0	0	3	1	3	1.45774	1.45774	1	1	0	0	0	1	0	0	0	0	0	0	0	0	0	0	0	0	0	0	1	2	0	0	0	0	1	0	0	0	0	0
1973	First	112901	Type 3	23	1	1	0	0	1	0	1	0	2	1	0	1.33333	1.33333	0	0	0	0	0	0	0	0	0	0	0	0	0	0	0	0	0	0	0	0	0	0	1	0	0	0	1	1	0	0	0	0
1974	First	112901	Type 3	24	2	2	1	0	2	1	0	0	4	1	1	1.26491	1.09545	0	1	0	0	0	0	0	0	0	0	0	1	1	0	0	0	0	0	0	0	0	0	0	0	0	1	2	0	0	0	0	0
1975	First	112901	Type 3	25	6	3	2	0.333333	1	0	1	2	2	4	6	0.971825	1.33333	0	1	2	2	1	0	0	0	0	0	0	2	1	0	0	0	1	1	0	0	0	1	0	0	0	0	0	0	0	0	0	0
1976	First	112901	Type 3	26	4	3	1	0.142857	0	1	2	2	2	4	3	0.971825	0.971825	1	1	1	0	0	0	0	0	0	0	0	0	0	0	0	1	0	1	1	0	1	0	1	0	0	0	0	1	0	0	0	0
1977	First	112901	Type 3	27	1	1	1	0	2	0	0	0	3	0	1	0.816497	1.33333	0	0	0	0	0	0	0	0	0	1	0	0	0	0	0	0	0	0	0	0	0	1	0	0	0	0	1	0	0	0	1	0
1978	First	112901	Type 3	28	3	15	3	-0.666667	7	4	2	0	14	4	4	0.647884	1.14665	2	2	0	0	0	0	0	0	0	0	4	3	0	0	0	1	4	0	0	0	1	2	1	0	0	1	0	0	0	0	0	1
1979	First	112901	Type 3	29	1	2	2	-0.333333	1	0	1	0	3	1	2	0.5	0.935414	1	0	0	1	0	0	0	0	0	0	0	1	0	0	0	0	0	0	0	0	1	0	0	0	0	1	0	0	0	0	0	0
1980	First	112901	Type 3	30	3	3	6	0	3	2	1	1	6	4	3	0.894427	0.83666	0	1	0	1	1	0	0	0	0	0	0	1	1	1	0	1	1	3	0	0	0	1	0	0	0	0	0	0	0	0	0	1
1981	First	112902	Type 3	1	3	0	2	1	3	1	1	0	5	1	0	1.22474	0.62361	0	0	0	0	0	0	0	0	0	0	0	0	0	1	0	1	1	1	1	0	0	1	0	0	0	0	0	0	0	0	0	0
1982	First	112902	Type 3	2	4	0	3	1	1	1	1	0	3	1	4	1.45774	0.935414	1	1	1	0	1	0	0	0	0	0	0	0	0	0	0	0	0	0	0	0	1	0	0	0	0	0	2	0	1	0	0	0
1983	First	112902	Type 3	3	2	1	5	0.333333	3	0	1	0	6	1	2	1.06904	0.571429	0	0	1	1	0	0	0	0	0	0	0	0	0	0	0	1	0	0	0	0	1	1	2	0	0	0	0	0	0	0	0	1
1984	First	112902	Type 3	4	2	4	3	-0.333333	0	3	2	0	4	3	3	0.968904	1.3248	0	1	0	1	0	0	1	0	0	0	0	0	0	0	0	0	2	1	0	0	1	2	0	0	0	0	1	0	0	0	0	0
1985	First	112902	Type 3	5	3	15	8	-0.666667	3	2	0	1	11	4	12	0.788811	0.730297	4	2	2	2	0	1	0	1	0	0	2	0	0	0	0	1	4	1	1	0	2	0	2	0	0	1	0	1	0	0	0	0
1986	First	112902	Type 3	6	2	0	6	1	4	0	0	0	7	0	2	1.06904	0.857143	0	0	1	1	0	0	0	0	0	0	0	0	0	0	0	1	2	1	0	0	0	1	1	0	0	1	0	0	0	0	0	0
1987	First	112902	Type 3	7	2	2	1	0	1	1	1	0	2	2	2	0.935414	1.45774	1	1	0	0	0	0	0	0	0	0	0	1	0	0	0	1	1	0	0	0	0	1	0	0	0	0	0	0	0	0	0	0
1988	First	112902	Type 3	8	1	5	3	-0.666667	3	1	0	0	6	1	3	1.06904	1.06904	2	1	0	0	0	0	0	0	0	0	1	0	0	0	0	1	2	1	0	0	0	0	0	0	0	2	0	0	0	0	0	0
1989	First	112902	Type 3	9	4	10	7	-0.428571	6	2	2	0	12	4	6	0.667317	0.914296	0	2	2	1	1	0	0	0	0	0	0	0	0	0	0	0	2	3	1	0	0	2	2	1	0	1	1	0	0	0	0	0
1990	First	112902	Type 3	10	2	1	2	0.333333	2	0	1	0	3	1	2	0.935414	1.45774	1	0	0	1	0	0	0	0	0	0	0	0	0	0	0	0	1	0	0	0	0	1	0	0	0	0	0	0	0	0	0	1
1991	First	112902	Type 3	11	1	3	2	-0.5	3	1	0	0	4	2	1	0.971825	1.22474	0	0	1	0	0	0	0	0	0	0	0	0	0	0	0	0	1	1	0	0	0	1	0	0	0	0	0	0	0	0	0	1
1992	First	112902	Type 3	12	0	0	1	NA	0	0	0	0	0	1	1	2	2	1	0	0	0	0	0	0	0	0	0	0	0	0	0	0	0	0	0	0	0	0	1	0	0	0	0	0	0	0	0	0	0
1993	First	112902	Type 3	13	0	0	2	NA	0	0	1	1	1	2	0	1.33333	0.816497	0	0	0	0	0	0	0	0	0	0	0	0	0	0	0	0	0	0	0	0	0	1	0	0	0	1	0	1	0	0	0	0
1994	First	112902	Type 3	14	0	1	1	-1	0	1	0	1	1	2	0	1.33333	1.33333	0	0	0	0	0	0	0	0	0	0	0	0	0	0	0	1	0	0	0	0	1	1	0	0	0	0	0	0	0	0	0	0
1995	First	112902	Type 3	15	0	0	2	NA	0	0	0	0	1	1	1	1.22474	1.22474	1	0	0	0	0	0	0	0	0	0	0	0	0	0	0	0	0	0	0	0	0	0	1	0	0	0	1	0	0	0	0	0
1996	First	112902	Type 3	16	3	7	2	-0.4	5	2	3	0	8	4	1	0.772802	0.935414	0	1	0	0	0	0	0	0	0	0	1	0	1	0	0	0	1	0	0	0	0	0	2	0	0	1	3	2	0	0	0	1
1997	First	112902	Type 3	17	7	6	8	0.0769231	7	2	1	0	12	4	6	1.05327	0.870524	0	2	0	2	1	0	0	1	0	0	0	1	0	0	0	0	3	1	1	0	0	3	3	2	1	0	1	0	0	0	0	0
1998	First	112902	Type 3	18	5	9	4	-0.285714	3	1	2	1	9	3	7	0.897527	0.772802	1	0	4	1	1	0	0	0	0	0	1	0	0	0	0	2	1	2	0	0	0	0	1	0	0	1	1	2	1	0	0	0
1999	First	112902	Type 3	19	4	8	6	-0.333333	4	2	1	0	8	4	7	0.424918	0.772802	1	2	3	0	1	0	0	0	0	0	0	1	1	0	0	0	0	1	0	0	0	2	0	0	0	1	1	1	0	0	1	1
[truncated: 2,079 more rows]
[truncated: 3 more columns]

## Sheet: index
Index
First/Second	first half or second half
Subject	Subject ID
Type	Block type
Table_ID	Table ID
Vertical	the number of vertical shifts
Horizontal	the number of horizontal shifts
Diagonal	the number of diagonal shifts
Transition Score	transition score for fixation shifts (NA indicate there were neither vertical nor horizontal shift)
BtoB	the number of fixation shifts from a black cell to another black cell
BtoW	the number of fixation shifts from a black cell to a white cell
WtoB	the number of fixation shifts from a white cell to a black cell
WtoW	the number of fixation shifts from a white cell to another white cell
Fix_for_Black	the number of fixations for black cells
Fix_for_White	the number of fixations for white cells
Fix_for_ATLabel	the number of fixations on attribute labels
Va	the variation coefficients for aleternatives
Vd	the variation coefficients for attributes (dimentions)
L10	the number of fixations for label of Attribute 1 (weight)
L20	the number of fixations for label of Attribute 2 (price)
L30	the number of fixations for label of Attribute 3 (continuous playback)
L40	the number of fixations for label of Attribute 4 (built-in memory)
L50	the number of fixations for label of Attribute 5 (display size)			L01	L02	L03	L04	L05
L01	the number of fixations for label of (Alternative) "A"		L10	x11	x12	x13	x14	x15
L02	the number of fixations for label of (Alternative) "B"		L20	x21	x22	x23	x24	x25
L03	the number of fixations for label of (Alternative) "C"		L30	x31	x32	x33	x34	x35
L04	the number of fixations for label of (Alternative) "D"		L40	x41	x42	x43	x44	x45
L05	the number of fixations for label of (Alternative) "E"		L50	x51	x52	x53	x54	x55
x??	the number of fixations for each cell (see the table on the right)
